# Supplementary material for: Classification of Amazonian fast-growing tree species and wood chemical determination by FTIR and multivariate analysis (PLS-DA, PLS)
Source: Sci Rep. 2023 May 15;13:7827. doi: 10.1038/s41598-023-35107-6 (PMC10185498; doi:10.1038/s41598-023-35107-6)
Supplement: Supplementary file 2 — Supplementary Table S1. [file 41598_2023_35107_MOESM2_ESM.xlsx]

## Sheet: Table S1
	Table S1. Full cross validation for PLS-DA and number of latent varaibles determination
	Species	Pre-processing	1800-850 cm-1					3700-850 cm-1
			Latent Variables	RMSEC	RC2	RMSEP	Rp2	Latent Variables	RMSECV	R2	RMSEP	Rp2
	Pashaco (Schizolobium amazonicum)	no pre-processing	10	0.11	0.89	0.12	0.88	10	0.096	0.929	0.102	0.919
		1st derivative	8	0.908	0.937	0.098	0.926	7	0.105	0.915	0.111	0.905
		2nd derivative	9	0.089	0.938	0.102	0.921	7	0.1002	0.923	0.109	0.909
		MSC	10	0.105	0.915	0.11	0.904	8	0.103	0.918	0.107	0.911
		MSC + 1st derivative	7	0.0868	0.942	0.0927	0.935	7	0.0718	0.96	0.0786	0.952
		MSC + 2nd derivative	8	0.079	0.951	0.096	0.929	6	0.081	0.948	0.095	0.9305
		1st derivative + MSC	7	0.095	0.9309	0.101	0.921	7	0.084	0.945	0.0926	0.934
		2nd derivative + MSC	8	0.085	0.944	0.101	0.921	7	0.077	0.954	0.095	0.931
	Bolaina (Guazuma crinita)	no pre-processing	10	0.16	0.88	0.17	0.87	10	0.181	0.964	0.189	0.852
		1st derivative	8	0.152	0.904	0.163	0.8908	7	0.145	0.912	0.159	0.895
		2nd derivative	9	0.13	0.93	0.152	0.905	7	0.113	0.947	0.144	0.914
		MSC	10	0.1	0.958	0.109	0.951	8	0.147	0.91	0.155	0.901
		MSC + 1st derivative	7	0.0997	0.959	0.107	0.953	7	0.084	0.9704	0.095	0.963
		MSC + 2nd derivative	8	0.091	0.965	0.11	0.949	6	0.112	0.947	0.133	0.9277
		1st derivative + MSC	7	0.0932	0.964	0.101	0.958	7	0.093	0.964	0.1018	0.957
		2nd derivative + MSC	8	0.1003	0.958	0.119	0.942	7	0.105	0.953	0.132	0.9288
	Capirona (Callycophllum spruceanum)	no pre-processing	10	0.15	0.905	0.16	0.89	10	0.169	0.882	0.178	0.869
		1st derivative	8	0.144	0.914	0.154	0.902	7	0.1399	0.919	0.158	0.898
		2nd derivative	9	0.1206	0.94	0.142	0.917	7	0.118	0.942	0.152	0.904
		MSC	10	0.098	0.96	0.109	0.95	8	0.132	0.928	0.14	0.919
		MSC + 1st derivative	7	0.0844	0.9707	0.095	0.963	7	0.079	0.97	0.0906	0.966
		MSC + 2nd derivative	8	0.093	0.964	0.114	0.945	6	0.097	0.961	0.119	0.941
		1st derivative + MSC	7	0.0934	0.964	0.1017	0.958	7	0.0935	0.964	0.104	0.955
		2nd derivative + MSC	8	0.096	0.962	0.111	0.949	7	0.1008	0.958	0.123	0.937
	MSC: multiplicative scattering correction. Rc2: coefficient of determination of calibration. Rp2: coefficient of determination of prediction. RMSEC: root mean squared error of calibration. RMSEP: root mean squared error of predictions. RPD: ratio of performance to deviation according to Santos et al. (2016), https://doi.org/10.5935/0103-5053.20160071
