# Supplementary material for: Classification of Amazonian fast-growing tree species and wood chemical determination by FTIR and multivariate analysis (PLS-DA, PLS)
Source: Sci Rep. 2023 May 15;13:7827. doi: 10.1038/s41598-023-35107-6 (PMC10185498; doi:10.1038/s41598-023-35107-6)
Supplement: Supplementary file 3 — Supplementary Table S2. [file 41598_2023_35107_MOESM3_ESM.xlsx]

## Sheet: Table S2
Table S2. Parameters of PLS models for Bolaina, Capirona, and Pashaco preprocessed by smoothing, vector normalization, constant offset normalization, straight line subtraction, Min-Max normalization, multiplicative scatter correction, first and second derivative.
Compound	Pre-processing	Method of determination of latent variables	3700-850 cm-1						1800-850 cm-1
			Latent Variables	RMSEC	RC2	RMSEP	Rp2	RPD	Latent Variables	RMSECV	R2	RMSEP	Rp2	RPD
Cellulose	No pretratamiento	Gowen	6	4.0574	0.809389	3.96	0.81909	2.36616	5	3.9745	0.817099	3.93	0.8218	2.38422
	1st derivative	Gowen	6	3.773	0.835175	3.81	0.8326	2.45932	5	3.842	0.829092	3.86	0.8282	2.42746
	2nd derivative	Gowen	6	3.6613	0.844791	3.94	0.8213	2.37817	5	3.5571	0.853494	3.87	0.8277	2.42119
	Smoothing	Gowen	6	4.0697	0.808235	3.98	0.8173	2.35427	5	3.9749	0.817059	3.93	0.8218	2.38422
	Vector normalization	Gowen	6	2.9292	0.900652	2.85	0.9061	3.28772	4	3.0554	0.891907	2.97	0.8986	3.15488
	Constante offset normalization	Gowen	5	3.9455	0.819757	3.99	0.8169	2.34837	5	3.9517	0.819195	3.92	0.82305	2.39031
	Straight line subtraction	Gowen	5	3.9455	0.819757	3.88	0.8271	2.41495	5	3.9141	0.822619	3.85	0.8295	2.43377
	Min-Max normalization	Gowen	5	3.092	0.889302	2.94	0.900149	3.18707	5	2.7758	0.910784	2.72	0.9147	3.44485
	Multiplicative Scatter Correction	Gowen	6	2.7459	0.912696	2.73	0.9139	3.43223	4	3.0622	0.891431	2.99	0.8969	3.13378
Hemicellulose	No pretratamiento	Gowen	6	2.3813	0.732383	2.36	0.7373	1.9661	5	2.4963	0.705909	2.48	0.7102	1.87097
	1st derivative	Gowen	6	1.8663	0.835611	1.89	0.8317	2.45503	5	2.1437	0.783122	2.15	0.7833	2.15814
	2nd derivative	Gowen	4	1.9265	0.824834	2.05	0.8033	2.26341	4	2.0375	0.80408	2.09	0.7956	2.2201
	Smoothing	Gowen	6	2.3822	0.732164	2.37	0.7371	1.95781	5	2.4972	0.705682	2.48	0.71	1.87097
	Vector normalization	Gowen	4	2.5526	0.692491	2.57	0.6905	1.80545	6	2.1707	0.777611	2.15	0.7823	2.15814
	Constante offset normalization	Gowen	5	2.5462	0.694035	2.52	0.7014	1.84127	6	2.1887	0.773905	2.19	0.7743	2.11872
	Straight line subtraction	Gowen	4	2.5507	0.692941	2.51	0.7035	1.84861	6	2.0403	0.803525	2.04	0.8046	2.27451
	Min-Max normalization	Gowen	5	2.4203	0.723544	2.43	0.7217	1.90947	6	2.1997	0.771633	2.18	0.7775	2.12844
	Multiplicative Scatter Correction	Gowen	6	2.3325	0.743222	2.33	0.7446	1.99142	6	2.1997	0.771633	2.18	0.7775	2.12844
Lignin	No pretratamiento	Gowen	6	1.2226	0.623994	1.19	0.6273	1.63866	5	1.2598	0.600779	1.25	0.5819	1.56
	1st derivative	Gowen	7	0.8995	0.796441	0.92	0.7718	2.11957	7	0.9464	0.774676	0.97	0.7474	2.01031
	2nd derivative	Gowen	6	0.7795	0.847149	0.86	0.802	2.26744	6	0.9256	0.784468	1.02	0.7247	1.91176
	Smoothing	Gowen	6	1.2229	0.623786	1.19	0.6212	1.63866	5	1.26	0.600611	1.25	0.5818	1.56
	Vector normalization	Gowen	7	0.9493	0.7733	0.95	0.7603	2.05263	6	1.0196	0.738494	1.025	0.7218	1.90244
	Constante offset normalization	Gowen	7	1.1201	0.684383	1.11	0.6705	1.75676	6	1.148	0.668453	1.14	0.6558	1.71053
	Straight line subtraction	Gowen	6	1.1621	0.660258	1.15	0.6475	1.69565	6	1.1031	0.693899	1.101	0.6793	1.77112
	Min-Max normalization	Gowen	5	1.0813	0.705879	1.08	0.6893	1.80556	6	1.0098	0.743478	1.01	0.7254	1.93069
	Multiplicative Scatter Correction	Gowen	7	0.9543	0.770911	0.96	0.7538	2.03125	6	1.0377	0.729124	1.03	0.7291	1.8932
Rc2: coefficient of determination of calibration. Rp2: coefficient of determination of prediction. RMSEC: root mean squared error of calibration. RMSEP: root mean squared error of predictions. RPD: ratio of performance to deviation according to Santos et al. (2016), https://doi.org/10.5935/0103-5053.20160071
