# Supplementary material for: Classification of Amazonian fast-growing tree species and wood chemical determination by FTIR and multivariate analysis (PLS-DA, PLS)
Source: Sci Rep. 2023 May 15;13:7827. doi: 10.1038/s41598-023-35107-6 (PMC10185498; doi:10.1038/s41598-023-35107-6)
Supplement: Supplementary file 4 — Supplementary Table S3. [file 41598_2023_35107_MOESM4_ESM.xlsx]

## Sheet: Table S3
Table S3. Spectra data of Pashaco, Bolaina and Capirona.
Species	Sample Code	Wavenumber (cm-1)
		850	851	852	853	854	855	856	857	858	859	860	861	862	863	864	865	866	867	868	869	870	871	872	873	874	875	876	877	878	879	880	881	882	883	884	885	886	887	888	889	890	891	892	893	894	895	896	897
Pashaco	M1-1	0.0644555	0.0644621	0.0646015	0.0648655	0.0651886	0.0654813	0.0656813	0.0658033	0.06592	0.0660806	0.066264	0.0664102	0.0664638	0.0663839	0.0661486	0.0657756	0.065322	0.0648526	0.0644137	0.0640263	0.0636814	0.0633477	0.0630038	0.06266	0.0623376	0.0620455	0.0617966	0.0616199	0.0615226	0.061463	0.061401	0.0613632	0.0614145	0.0615783	0.0618273	0.0621437	0.0625359	0.0629925	0.0634693	0.0639415	0.064431	0.0649604	0.0655089	0.0660303	0.0664941	0.0668955	0.0672458	0.0675587
Pashaco	M1-2	0.0668494	0.0669273	0.0670857	0.0673438	0.0676786	0.0680023	0.0682232	0.068341	0.0684417	0.068592	0.0687747	0.0689281	0.0689995	0.0689479	0.0687424	0.0683876	0.0679343	0.0674518	0.0669947	0.0665848	0.0662014	0.0657991	0.0653586	0.0649171	0.0645331	0.0642379	0.0640385	0.0639354	0.0639025	0.0638762	0.0638149	0.0637563	0.0637753	0.0639009	0.0641173	0.0644293	0.0648657	0.0654136	0.0660051	0.0665846	0.0671496	0.0677112	0.0682553	0.0687608	0.0692228	0.0696423	0.070016	0.0703438
Pashaco	M1-3	0.0675107	0.0675539	0.0677033	0.0679534	0.0682728	0.0686	0.068875	0.0690914	0.0692873	0.0694834	0.0696607	0.0697877	0.0698295	0.069735	0.0694686	0.0690612	0.068596	0.0681414	0.0677214	0.0673331	0.0669571	0.0665618	0.0661358	0.0657142	0.065343	0.0650367	0.0647975	0.0646444	0.0645769	0.0645395	0.0644832	0.0644461	0.0645132	0.0647093	0.0649914	0.0653359	0.065763	0.0662697	0.066803	0.067324	0.0678463	0.0683904	0.0689406	0.0694683	0.0699614	0.0704146	0.0708217	0.0711851
Pashaco	M1-4	0.0680137	0.0680719	0.0682341	0.0685004	0.0688349	0.0691684	0.069426	0.0695891	0.0697097	0.0698436	0.0699935	0.0701223	0.0701844	0.0701297	0.0699166	0.0695494	0.0690887	0.0686107	0.0681626	0.0677532	0.0673646	0.0669733	0.0665772	0.0662015	0.0658698	0.0655878	0.0653679	0.065236	0.0651845	0.0651478	0.0650741	0.0650035	0.0650286	0.0651924	0.0654724	0.0658477	0.0663172	0.0668514	0.0673886	0.0679055	0.0684451	0.0690484	0.0696883	0.0702897	0.0707927	0.071186	0.071504	0.0717987
Pashaco	M1-5	0.0683698	0.0684363	0.0685866	0.0688377	0.0691734	0.0695273	0.0698125	0.069999	0.0701374	0.070289	0.0704603	0.0706125	0.0706925	0.070641	0.0704139	0.0700284	0.0695662	0.0691085	0.0686844	0.0682814	0.0678796	0.0674644	0.0670349	0.0666162	0.0662495	0.0659642	0.065767	0.0656458	0.0655667	0.065485	0.0653939	0.0653523	0.0654299	0.0656341	0.0659264	0.0662957	0.0667644	0.0673222	0.0679104	0.0684858	0.0690553	0.0696307	0.0701885	0.0706988	0.0711596	0.0715842	0.0719779	0.0723388
Pashaco	M2-1	0.0725145	0.072384	0.0723656	0.0724458	0.0725662	0.072647	0.0726416	0.0725811	0.0725413	0.0725672	0.0726602	0.0728181	0.0730379	0.0732817	0.0734926	0.0736537	0.073797	0.0739561	0.0741491	0.0744011	0.0747383	0.0751476	0.0755762	0.0759731	0.0763129	0.0765986	0.0768773	0.077224	0.0776547	0.0780774	0.0783928	0.0786304	0.0789199	0.0793429	0.0798824	0.0805046	0.0812054	0.0819599	0.0827057	0.0834142	0.0841256	0.084879	0.0856481	0.0863649	0.0869703	0.0874261	0.0877155	0.0878464
Pashaco	M2-2	0.0719721	0.0717375	0.0716243	0.0716764	0.0718395	0.0719828	0.0720046	0.0719242	0.0718442	0.0718365	0.0719056	0.0720399	0.072234	0.0724563	0.0726541	0.0728101	0.072959	0.0731399	0.0733659	0.0736417	0.0739686	0.0743248	0.0746728	0.0749962	0.0753034	0.0756033	0.0759044	0.076222	0.0765516	0.0768522	0.0771023	0.0773523	0.0776743	0.0780793	0.0785401	0.0790721	0.0797201	0.0804693	0.0812379	0.0819724	0.0826894	0.0834134	0.0841249	0.0847855	0.0853644	0.0858255	0.086132	0.0862731
Pashaco	M2-3	0.0723988	0.0722091	0.0721369	0.0722106	0.0723805	0.0725315	0.0725645	0.0724777	0.0723545	0.072281	0.0723007	0.0724266	0.0726453	0.0729033	0.0731333	0.0733105	0.0734666	0.0736478	0.0738813	0.0741761	0.0745225	0.0748897	0.0752437	0.0755703	0.0758693	0.0761461	0.0764307	0.0767702	0.0771668	0.0775504	0.0778597	0.078129	0.0784484	0.0788615	0.0793548	0.0799217	0.0805712	0.0812794	0.0819962	0.0827065	0.0834327	0.0841709	0.0848746	0.0855065	0.0860601	0.0865243	0.0868685	0.0870651
Pashaco	M2-4	0.0725873	0.0724247	0.0723721	0.0724352	0.072572	0.0726985	0.072736	0.0726789	0.0725959	0.0725572	0.0725904	0.0727007	0.0728868	0.0731224	0.073359	0.0735649	0.0737452	0.073926	0.0741439	0.0744389	0.0748164	0.0752185	0.0755706	0.0758588	0.0761325	0.0764424	0.0768101	0.0772356	0.077681	0.0780671	0.0783488	0.0785893	0.0789018	0.0793277	0.0798296	0.0803901	0.0810399	0.0817799	0.0825511	0.0833068	0.0840592	0.0848236	0.0855667	0.086235	0.0867962	0.0872338	0.0875352	0.0876959
Pashaco	M2-5	0.072533	0.0723344	0.0722434	0.0722986	0.0724664	0.0726374	0.0726985	0.0726322	0.0725256	0.0724804	0.0725442	0.0727165	0.0729672	0.0732332	0.0734461	0.0735918	0.0737206	0.0738928	0.074137	0.0744576	0.0748397	0.0752392	0.0756032	0.0759163	0.076208	0.0765147	0.0768578	0.0772422	0.0776406	0.077992	0.0782665	0.0785235	0.0788582	0.0793002	0.0798163	0.0803973	0.0810741	0.0818403	0.0826282	0.0833861	0.0841278	0.0848784	0.0856144	0.0862819	0.0868436	0.087286	0.0876047	0.0877905
Pashaco	M3-1	0.0602265	0.0601718	0.0601138	0.0600804	0.0600808	0.060081	0.0600501	0.060012	0.0600173	0.0600751	0.0601489	0.0602147	0.0602863	0.0603862	0.0605282	0.0607259	0.0609809	0.0612593	0.0615146	0.0617384	0.0619566	0.0621809	0.0624054	0.062649	0.0629443	0.0632715	0.063554	0.0637446	0.0638826	0.0640461	0.0642814	0.0645924	0.0649623	0.0653644	0.0657781	0.0662141	0.0667042	0.067257	0.0678467	0.0684474	0.0690501	0.0696391	0.0701841	0.0706666	0.0710861	0.0714301	0.0716671	0.0717731
Pashaco	M3-2	0.0615213	0.0614338	0.0613795	0.0613716	0.0613932	0.0613905	0.0613364	0.0612787	0.0612789	0.0613253	0.0613598	0.0613758	0.06143	0.0615595	0.0617434	0.0619572	0.0622155	0.0625367	0.0628984	0.063248	0.063538	0.0637504	0.0639136	0.0640936	0.064336	0.0646174	0.0648824	0.0651174	0.0653512	0.0655985	0.0658536	0.0661372	0.066491	0.0669184	0.0673773	0.0678438	0.0683402	0.0688901	0.0694816	0.07009	0.0707016	0.0713068	0.0718952	0.0724598	0.0729736	0.0733673	0.0735755	0.0736065
Pashaco	M3-3	0.0619006	0.0618306	0.0617965	0.0617913	0.0618063	0.0618167	0.0618052	0.0617986	0.0618414	0.061928	0.0620073	0.0620589	0.0621212	0.0622353	0.0624052	0.0626241	0.0628941	0.0632008	0.0635044	0.0637766	0.0640157	0.0642242	0.0644095	0.0646143	0.0648935	0.0652414	0.0655796	0.0658398	0.0660293	0.0662051	0.0664235	0.0667235	0.0671169	0.0675719	0.0680367	0.0684977	0.068989	0.0695383	0.0701363	0.0707612	0.0713959	0.0720112	0.072571	0.073065	0.0735014	0.0738601	0.0740933	0.0741807
Pashaco	M3-4	0.0621934	0.0620981	0.0620187	0.0619802	0.0619996	0.0620404	0.0620429	0.062006	0.0619904	0.0620344	0.0621136	0.0621937	0.0622791	0.0623946	0.0625555	0.062773	0.0630535	0.0633784	0.0637086	0.0640167	0.0642904	0.0645159	0.0646987	0.064895	0.0651659	0.0654935	0.0657931	0.0660214	0.0662244	0.0664651	0.066757	0.067086	0.0674494	0.0678471	0.0682715	0.0687301	0.0692473	0.0698265	0.0704377	0.071055	0.0716748	0.0722879	0.0728677	0.073397	0.0738714	0.0742636	0.0745228	0.0746215
Pashaco	M3-5	0.0623731	0.0623008	0.0622396	0.0622039	0.0621922	0.0621731	0.0621289	0.0620974	0.0621349	0.0622461	0.0623845	0.0625125	0.0626259	0.062727	0.0628237	0.0629549	0.0631713	0.0634791	0.0638321	0.0641791	0.0644858	0.064722	0.0648852	0.0650429	0.0652898	0.0656374	0.0659952	0.0662809	0.0665073	0.0667387	0.0670109	0.0673246	0.0676765	0.0680613	0.068469	0.0689074	0.0694071	0.0699831	0.0706115	0.0712571	0.071899	0.072518	0.073088	0.0735953	0.0740396	0.0744043	0.074654	0.074771
Pashaco	M4-1	0.0467102	0.0466709	0.0466239	0.0465813	0.0465613	0.0465511	0.0465287	0.046514	0.0465518	0.0466444	0.046748	0.0468373	0.0469317	0.0470487	0.0471777	0.0473103	0.0474571	0.0476194	0.0477773	0.0479168	0.0480384	0.0481357	0.0482069	0.0482865	0.0484227	0.0486101	0.0487876	0.0489145	0.0490108	0.0491173	0.0492586	0.0494552	0.0497251	0.0500536	0.0503995	0.0507464	0.0511173	0.0515271	0.051957	0.0523864	0.0528122	0.0532245	0.0535982	0.053924	0.0542126	0.0544544	0.0546091	0.0546534
Pashaco	M4-2	0.0447429	0.0447261	0.0446828	0.0446321	0.0445907	0.0445466	0.0444932	0.0444684	0.0445187	0.0446318	0.0447451	0.0448244	0.0448938	0.0449835	0.0450907	0.0452073	0.0453495	0.0455347	0.0457491	0.045952	0.0461001	0.0461713	0.0461921	0.0462379	0.0463686	0.0465551	0.0467036	0.0467659	0.0467935	0.0468729	0.0470426	0.0472853	0.0475677	0.0478643	0.0481651	0.0484792	0.0488216	0.0491899	0.0495703	0.0499617	0.0503667	0.0507627	0.0511141	0.0514188	0.0517044	0.0519685	0.0521604	0.0522379
Pashaco	M4-3	0.0460941	0.0460332	0.0459846	0.0459624	0.0459772	0.0460059	0.0460165	0.0460188	0.046051	0.0461204	0.0461991	0.0462747	0.0463631	0.046472	0.0465933	0.0467311	0.0468971	0.0470776	0.047242	0.0473805	0.0474964	0.0475731	0.0476011	0.0476315	0.0477399	0.0479285	0.0481177	0.0482505	0.0483556	0.0484922	0.0486847	0.0489286	0.0492152	0.0495245	0.0498285	0.0501242	0.050441	0.0508022	0.0512027	0.0516267	0.0520604	0.0524826	0.0528717	0.0532225	0.0535274	0.0537495	0.0538527	0.0538535
Pashaco	M4-4	0.0462123	0.0461779	0.0461834	0.0462299	0.0463023	0.0463549	0.0463629	0.0463651	0.04641	0.0464802	0.0465221	0.0465323	0.0465609	0.0466384	0.0467539	0.0469006	0.0470885	0.0473053	0.0475113	0.0476817	0.0478158	0.0479115	0.0479753	0.0480528	0.0481925	0.0483735	0.0485194	0.0485977	0.0486586	0.048769	0.0489514	0.049197	0.0494914	0.0498106	0.0501263	0.0504361	0.0507666	0.0511387	0.0515511	0.0519924	0.0524417	0.0528635	0.0532335	0.0535641	0.0538711	0.0541254	0.0542769	0.0543181
Pashaco	M4-5	0.046443	0.0464029	0.0463904	0.046405	0.046438	0.0464607	0.0464528	0.0464412	0.0464739	0.0465563	0.046651	0.0467349	0.0468179	0.0469089	0.0470075	0.0471298	0.0472987	0.0475028	0.0477021	0.0478721	0.0480101	0.0481067	0.0481633	0.0482318	0.0483731	0.0485695	0.0487345	0.0488244	0.0488888	0.0489963	0.0491664	0.0493918	0.0496733	0.0499992	0.0503303	0.0506385	0.0509401	0.0512726	0.0516593	0.0521007	0.0525739	0.0530332	0.0534402	0.0537959	0.0541168	0.0543829	0.054548	0.0546007
Pashaco	M5-1	0.0452141	0.0451398	0.0450722	0.0450381	0.0450373	0.0450213	0.0449522	0.0448724	0.0448664	0.0449595	0.0450979	0.0452255	0.0453346	0.04544	0.0455558	0.0457079	0.0459232	0.04619	0.0464631	0.0467122	0.046934	0.047118	0.0472519	0.047365	0.0475146	0.0477108	0.0478987	0.0480369	0.0481537	0.0483069	0.048522	0.0487895	0.0490913	0.0494108	0.0497397	0.050091	0.0504889	0.0509412	0.0514351	0.0519562	0.0524875	0.0529984	0.0534658	0.0538988	0.0543085	0.0546604	0.0548936	0.0549851
Pashaco	M5-2	0.0441845	0.0441123	0.0440588	0.0440176	0.0439922	0.0439763	0.0439612	0.0439649	0.0440112	0.0440805	0.0441262	0.0441453	0.0441871	0.0442861	0.0444306	0.0446051	0.0448169	0.0450667	0.045329	0.0455757	0.0457871	0.0459428	0.0460444	0.0461451	0.046307	0.0465189	0.0467087	0.0468448	0.0469726	0.0471399	0.0473421	0.047564	0.047821	0.0481302	0.0484772	0.048842	0.0492289	0.049651	0.0501066	0.0505872	0.0510858	0.0515869	0.0520694	0.05252	0.0529208	0.0532301	0.0534124	0.0534783
Pashaco	M5-3	0.0446777	0.0445864	0.0445304	0.0445144	0.0445255	0.0445312	0.044508	0.044472	0.0444604	0.0444849	0.044532	0.0446001	0.044701	0.0448276	0.0449558	0.0450868	0.0452555	0.0454887	0.0457736	0.0460678	0.0463205	0.0464944	0.0466022	0.0467131	0.0468871	0.0471037	0.04729	0.0474138	0.0475129	0.0476384	0.0478146	0.0480521	0.0483536	0.0486964	0.0490457	0.0493981	0.0497821	0.050213	0.0506788	0.0511702	0.0516889	0.0522179	0.0527193	0.0531664	0.0535507	0.0538562	0.0540577	0.0541481
Pashaco	M5-4	0.0449528	0.044796	0.0446845	0.0446417	0.0446603	0.0446906	0.0446946	0.0447021	0.044765	0.0448695	0.0449521	0.044996	0.0450521	0.0451586	0.0453005	0.0454602	0.0456514	0.045883	0.0461347	0.0463834	0.0466154	0.0468063	0.0469383	0.0470487	0.0472066	0.0474224	0.0476307	0.0477822	0.0479042	0.048052	0.0482489	0.0484957	0.0487944	0.0491341	0.0494887	0.0498534	0.0502543	0.0507048	0.051183	0.0516672	0.0521604	0.0526635	0.053154	0.0536047	0.0539976	0.0543108	0.0545202	0.0546229
Pashaco	M5-5	0.0452141	0.0451398	0.0450722	0.0450381	0.0450373	0.0450213	0.0449522	0.0448724	0.0448664	0.0449595	0.0450979	0.0452255	0.0453346	0.04544	0.0455558	0.0457079	0.0459232	0.04619	0.0464631	0.0467122	0.046934	0.047118	0.0472519	0.047365	0.0475146	0.0477108	0.0478987	0.0480369	0.0481537	0.0483069	0.048522	0.0487895	0.0490913	0.0494108	0.0497397	0.050091	0.0504889	0.0509412	0.0514351	0.0519562	0.0524875	0.0529984	0.0534658	0.0538988	0.0543085	0.0546604	0.0548936	0.0549851
Pashaco	M6-1	0.0502942	0.0502208	0.0501357	0.0500519	0.0499989	0.049985	0.0499927	0.0500041	0.0500096	0.0500025	0.0499935	0.0500211	0.0501161	0.0502575	0.0503921	0.0504956	0.0505886	0.0506973	0.0508284	0.0509786	0.0511347	0.0512678	0.0513604	0.05144	0.0515504	0.0516897	0.0518128	0.0518983	0.0519731	0.0520668	0.0521814	0.0523181	0.0524923	0.0527094	0.0529594	0.0532501	0.0536105	0.0540436	0.054505	0.0549452	0.0553531	0.0557425	0.0561228	0.0564967	0.0568581	0.0571749	0.0573963	0.0574934
Pashaco	M6-2	0.0520725	0.0519643	0.0518497	0.0517572	0.0517185	0.0517312	0.0517592	0.0517727	0.0517669	0.0517505	0.051741	0.0517688	0.0518547	0.0519824	0.0521164	0.0522457	0.052382	0.0525191	0.0526293	0.0527091	0.0527936	0.0529155	0.0530731	0.0532481	0.0534266	0.0535921	0.0537267	0.0538343	0.0539424	0.0540695	0.0542114	0.0543655	0.0545421	0.0547468	0.0549795	0.0552609	0.0556272	0.0560816	0.0565727	0.0570418	0.0574739	0.0578883	0.0582977	0.0586935	0.059057	0.0593655	0.0595943	0.0597217
Pashaco	M6-3	0.0534758	0.0533818	0.0532903	0.0532214	0.0531996	0.0532207	0.0532543	0.0532771	0.0532872	0.053292	0.0533079	0.053359	0.0534506	0.053552	0.0536341	0.0537154	0.0538399	0.0540165	0.0542133	0.0544051	0.0545901	0.0547594	0.054891	0.0549838	0.0550658	0.0551635	0.0552859	0.0554371	0.055614	0.0557928	0.0559515	0.0561065	0.0562976	0.0565396	0.0568209	0.0571442	0.0575282	0.0579649	0.0584146	0.0588572	0.059313	0.0597972	0.0602831	0.0607279	0.0611104	0.0614259	0.061663	0.061802
Pashaco	M6-4	0.0535271	0.0534898	0.053439	0.0533771	0.0533362	0.0533367	0.0533688	0.0534103	0.0534401	0.0534438	0.0534349	0.0534567	0.0535356	0.0536447	0.053744	0.0538418	0.0539777	0.0541534	0.0543266	0.0544715	0.0546072	0.0547585	0.0549264	0.0551029	0.0552819	0.0554469	0.0555766	0.055672	0.0557569	0.0558537	0.0559789	0.0561538	0.0563892	0.0566664	0.0569622	0.0572884	0.0576757	0.058125	0.0586078	0.0591073	0.0596216	0.0601281	0.0605866	0.0609835	0.0613358	0.0616455	0.0618788	0.0619997
Pashaco	M6-5	0.0537986	0.0537014	0.0535988	0.053518	0.0534847	0.0534946	0.0535168	0.0535297	0.0535339	0.0535351	0.0535419	0.0535809	0.0536812	0.0538352	0.0540002	0.0541457	0.0542791	0.0544186	0.0545663	0.054713	0.0548507	0.0549754	0.055095	0.0552318	0.0553956	0.0555598	0.0556874	0.0557798	0.0558737	0.0559951	0.0561485	0.0563461	0.0566081	0.0569277	0.0572691	0.0576091	0.0579576	0.0583322	0.0587389	0.0591833	0.0596703	0.0601808	0.0606701	0.0611019	0.0614668	0.061767	0.0619989	0.0621517
Pashaco	M7-1	0.0546741	0.0545779	0.0544733	0.0543708	0.0542893	0.0542448	0.0542381	0.0542577	0.054285	0.054303	0.0543174	0.0543612	0.0544596	0.054597	0.0547408	0.0548873	0.0550561	0.0552487	0.0554445	0.0556339	0.0558241	0.0560148	0.056199	0.0563837	0.0565791	0.0567703	0.0569367	0.0570937	0.0572766	0.0574865	0.0576936	0.0578918	0.0581071	0.0583524	0.0586217	0.0589322	0.0593256	0.0598115	0.0603481	0.0608914	0.0614258	0.0619357	0.0623913	0.0627835	0.0631343	0.0634489	0.0636863	0.0637976
Pashaco	M7-2	0.0534834	0.0533627	0.0532287	0.0531219	0.0530808	0.0530958	0.05312	0.0531227	0.0531069	0.0530863	0.0530787	0.0531153	0.0532186	0.0533726	0.0535427	0.0537195	0.0539136	0.0541174	0.0543067	0.0544758	0.0546344	0.054779	0.0549035	0.0550306	0.0551885	0.0553638	0.0555225	0.0556716	0.05585	0.05606	0.0562631	0.0564494	0.0566565	0.0569103	0.0571972	0.0575114	0.0578828	0.0583331	0.0588414	0.0593713	0.059903	0.0604201	0.0608967	0.0613161	0.0616778	0.0619725	0.0621745	0.0622668
Pashaco	M7-3	0.0541086	0.0540334	0.0539471	0.0538657	0.0538207	0.0538182	0.0538342	0.0538466	0.0538497	0.0538459	0.0538473	0.053881	0.053968	0.0541022	0.0542647	0.0544456	0.0546346	0.0548102	0.0549659	0.0551291	0.0553235	0.055529	0.0557096	0.0558633	0.0560078	0.0561399	0.056252	0.0563744	0.0565494	0.0567706	0.0569929	0.057199	0.0574135	0.0576594	0.0579433	0.0582804	0.0586891	0.059158	0.0596551	0.0601676	0.0606995	0.0612325	0.0617296	0.062175	0.0625702	0.0628927	0.0631008	0.0631791
Pashaco	M7-4	0.054463	0.0543848	0.0543222	0.0542549	0.0541849	0.0541254	0.0540869	0.0540757	0.0540872	0.0541035	0.054117	0.0541498	0.0542311	0.0543639	0.0545325	0.0547266	0.0549343	0.0551257	0.0552771	0.0554044	0.0555452	0.0557135	0.0558979	0.0560911	0.0562904	0.0564808	0.0566497	0.0568122	0.05699	0.0571775	0.0573604	0.0575544	0.0577887	0.0580637	0.0583636	0.0586981	0.0590911	0.0595369	0.0600084	0.0605034	0.0610381	0.0615935	0.0621117	0.0625515	0.0629122	0.0631994	0.0634028	0.0635098
Pashaco	M7-5	0.0548601	0.0548131	0.0547432	0.0546541	0.0545785	0.054529	0.054495	0.0544724	0.0544665	0.0544744	0.0544985	0.0545604	0.0546703	0.0548007	0.0549244	0.0550617	0.0552473	0.0554678	0.0556748	0.0558477	0.0560039	0.0561578	0.0563122	0.0564817	0.0566786	0.056882	0.0570649	0.0572416	0.0574438	0.0576621	0.0578605	0.0580423	0.0582486	0.0584993	0.0587884	0.0591318	0.0595609	0.0600654	0.0605921	0.0611117	0.0616363	0.0621644	0.0626562	0.0630799	0.0634386	0.0637349	0.0639455	0.0640457
Pashaco	M8-1	0.0466673	0.0465816	0.0465007	0.0464241	0.0463636	0.0463278	0.0463141	0.0463186	0.0463338	0.0463431	0.0463418	0.0463589	0.046427	0.0465354	0.0466455	0.0467498	0.0468784	0.0470419	0.0472084	0.0473476	0.0474632	0.0475696	0.0476679	0.0477607	0.0478654	0.047997	0.0481521	0.048315	0.0484621	0.0485657	0.0486244	0.0486865	0.0488081	0.0489888	0.0491854	0.0493879	0.0496386	0.0499643	0.0503338	0.0507033	0.051066	0.0514318	0.0517875	0.0521054	0.0523706	0.0525733	0.0526915	0.0527041
Pashaco	M8-2	0.0477454	0.0476998	0.0476365	0.0475656	0.0475122	0.0474834	0.0474638	0.0474419	0.0474199	0.0474009	0.0473923	0.0474171	0.0474958	0.0476176	0.0477498	0.0478756	0.0480004	0.0481296	0.0482657	0.0484186	0.0485895	0.0487472	0.0488534	0.0489116	0.0489625	0.0490357	0.0491335	0.0492571	0.0494089	0.0495692	0.0497067	0.0498186	0.0499338	0.0500756	0.0502493	0.0504676	0.050751	0.0510973	0.0514786	0.0518752	0.0522864	0.0526999	0.0530811	0.0534037	0.0536689	0.0538834	0.0540356	0.0540998
Pashaco	M8-3	0.0485585	0.0484811	0.0484112	0.0483492	0.0483137	0.0483114	0.0483278	0.048345	0.0483508	0.0483378	0.0483202	0.0483387	0.0484194	0.0485395	0.0486593	0.048776	0.0489102	0.0490556	0.0491833	0.0492911	0.0494064	0.0495399	0.0496747	0.0498017	0.0499295	0.0500567	0.0501714	0.0502791	0.0503985	0.0505293	0.0506566	0.0507859	0.0509373	0.0511107	0.0512972	0.0515216	0.0518277	0.0522151	0.05263	0.0530284	0.0534138	0.0537985	0.0541682	0.0544999	0.0547849	0.055014	0.0551626	0.0552077
Pashaco	M8-4	0.048815	0.0487763	0.0487211	0.0486571	0.0486058	0.04857	0.0485376	0.0485109	0.0484999	0.048499	0.0485021	0.0485318	0.0486143	0.0487334	0.0488462	0.0489432	0.0490537	0.0491957	0.0493555	0.0495186	0.0496836	0.0498432	0.0499827	0.0501011	0.0502092	0.0503108	0.0504146	0.0505502	0.050732	0.0509177	0.0510472	0.0511211	0.0511982	0.051322	0.0514942	0.0517203	0.0520265	0.0524173	0.0528551	0.0532965	0.0537201	0.0541103	0.0544507	0.0547469	0.0550203	0.0552644	0.0554321	0.0554786
Pashaco	M8-5	0.0489816	0.0489112	0.0488561	0.0488094	0.0487647	0.0487226	0.0486954	0.0486972	0.0487208	0.0487401	0.0487489	0.0487765	0.0488472	0.0489469	0.0490541	0.0491754	0.0493196	0.0494622	0.0495799	0.0496985	0.0498592	0.0500502	0.0502208	0.0503548	0.0504794	0.0506053	0.0507109	0.0507922	0.0508766	0.0509808	0.0510969	0.0512293	0.0514008	0.0516149	0.051853	0.0521171	0.0524355	0.0528133	0.0532167	0.0536172	0.0540156	0.0544074	0.0547622	0.0550587	0.0553098	0.0555301	0.0557016	0.0557884
Pashaco	M9-1	0.0264283	0.0263545	0.0262631	0.0261889	0.0261518	0.0261408	0.0261349	0.0261279	0.0261217	0.0261157	0.0261218	0.0261725	0.0262913	0.0264644	0.0266558	0.0268383	0.0269985	0.0271357	0.0272758	0.0274622	0.0277036	0.0279494	0.0281457	0.028299	0.0284535	0.0286277	0.0288093	0.0289949	0.0291931	0.029396	0.029588	0.0297768	0.0299874	0.0302325	0.0305179	0.0308643	0.031288	0.0317682	0.0322663	0.0327707	0.0332882	0.0337987	0.0342579	0.0346485	0.034992	0.0353006	0.0355453	0.0356782
Pashaco	M9-2	0.0253354	0.0252564	0.0252033	0.025172	0.0251601	0.0251632	0.0251779	0.0252032	0.025228	0.0252378	0.0252496	0.0253149	0.0254576	0.0256312	0.0257703	0.0258683	0.0259717	0.0261132	0.026288	0.0264836	0.026694	0.0269031	0.0270898	0.0272504	0.0273958	0.0275333	0.0276749	0.0278484	0.0280663	0.0282949	0.0284888	0.0286494	0.028819	0.0290282	0.0292856	0.0296072	0.0300137	0.0304951	0.0310095	0.0315224	0.0320225	0.0324982	0.0329312	0.0333174	0.0336654	0.0339696	0.0342043	0.0343432
Pashaco	M9-3	0.0258334	0.0257634	0.025695	0.0256484	0.0256387	0.0256508	0.0256586	0.0256577	0.0256581	0.0256613	0.025672	0.0257159	0.0258169	0.0259656	0.0261348	0.0263125	0.0264981	0.0266826	0.0268615	0.0270484	0.0272491	0.0274399	0.0276001	0.0277465	0.0279034	0.0280634	0.0282133	0.0283741	0.0285707	0.0287803	0.0289611	0.0291202	0.0293087	0.0295595	0.0298728	0.03025	0.0306945	0.0311809	0.0316677	0.0321433	0.0326222	0.0330961	0.0335287	0.0339046	0.0342425	0.0345504	0.0347943	0.0349218
Pashaco	M9-4	0.0261587	0.0261309	0.0260703	0.0259931	0.0259404	0.0259304	0.0259525	0.0259905	0.0260258	0.0260407	0.0260449	0.0260803	0.0261761	0.0263167	0.0264727	0.0266391	0.0268177	0.026991	0.0271451	0.0272987	0.0274779	0.0276785	0.0278799	0.0280758	0.0282629	0.0284267	0.0285708	0.0287343	0.028941	0.0291576	0.0293425	0.0295135	0.0297237	0.0299924	0.0303057	0.030664	0.0310778	0.031525	0.0319656	0.0323991	0.0328619	0.0333633	0.0338608	0.034305	0.0346735	0.0349597	0.0351592	0.0352704
Pashaco	M9-5	0.0265962	0.0265397	0.0264446	0.0263349	0.0262572	0.0262278	0.0262277	0.0262441	0.0262825	0.0263434	0.0264203	0.0265165	0.0266345	0.0267589	0.0268787	0.0270166	0.027202	0.0274235	0.0276402	0.0278348	0.0280229	0.0282153	0.0284047	0.0285856	0.0287571	0.0289097	0.0290383	0.0291615	0.0293049	0.0294752	0.0296778	0.0299364	0.030256	0.0305888	0.0308842	0.0311668	0.0315163	0.0319704	0.0324889	0.0330127	0.0335161	0.0339938	0.0344401	0.034854	0.0352352	0.0355639	0.0358038	0.0359302
Pashaco	M10-1	0.0453166	0.0452275	0.0451031	0.0449915	0.0449424	0.0449586	0.0450031	0.0450396	0.0450496	0.0450361	0.0450373	0.0451105	0.0452719	0.0454731	0.0456637	0.0458498	0.0460603	0.0462871	0.0465065	0.046733	0.0470034	0.0473178	0.0476393	0.0479408	0.0482157	0.0484616	0.0486952	0.0489592	0.0492697	0.0495791	0.0498427	0.0500976	0.0504178	0.0508134	0.0512357	0.0516717	0.0521653	0.0527422	0.0533722	0.0540144	0.0546505	0.0552649	0.0558379	0.056365	0.0568441	0.0572364	0.0574828	0.0575615
Pashaco	M10-2	0.0470881	0.0470187	0.0469204	0.0467994	0.0466995	0.0466525	0.0466576	0.0467048	0.0467826	0.0468704	0.0469565	0.0470628	0.0472192	0.0474154	0.0476118	0.0477961	0.0479946	0.048228	0.0484922	0.0487813	0.0490935	0.0494113	0.0497107	0.0499928	0.0502746	0.0505507	0.0508043	0.0510532	0.0513402	0.0516742	0.0520223	0.0523662	0.0527255	0.0531194	0.0535492	0.0540275	0.0545823	0.0552138	0.055881	0.0565467	0.0572044	0.0578449	0.0584321	0.0589331	0.0593479	0.0596869	0.0599379	0.060068
Pashaco	M10-3	0.0477441	0.0476838	0.0476086	0.0475249	0.0474653	0.0474552	0.0474882	0.0475344	0.047564	0.0475713	0.0475927	0.0476893	0.0478895	0.0481547	0.0484215	0.0486672	0.048912	0.0491717	0.0494388	0.0497066	0.0499822	0.0502725	0.0505753	0.050883	0.0511845	0.0514714	0.0517563	0.0520637	0.0523883	0.0526911	0.0529642	0.0532642	0.0536442	0.0540838	0.0545318	0.0549957	0.0555316	0.0561574	0.0568289	0.0575018	0.0581665	0.0588145	0.0594169	0.0599514	0.0604133	0.0607895	0.0610465	0.0611534
Pashaco	M10-4	0.0480537	0.0479735	0.0479113	0.0478663	0.0478472	0.0478482	0.0478498	0.0478468	0.0478488	0.0478586	0.04788	0.0479408	0.0480724	0.048271	0.0485063	0.0487648	0.0490528	0.0493637	0.0496779	0.0499897	0.0503021	0.0506004	0.0508707	0.0511352	0.0514304	0.0517545	0.0520742	0.0523775	0.0526804	0.0529898	0.0533026	0.0536367	0.0540171	0.054438	0.0548816	0.055367	0.0559327	0.0565733	0.0572411	0.0579085	0.0585805	0.0592447	0.0598595	0.0604012	0.0608732	0.0612613	0.0615236	0.0616351
Pashaco	M10-5	0.0481934	0.0481046	0.048021	0.0479531	0.0479179	0.0479186	0.0479503	0.0480122	0.0480919	0.0481631	0.0482277	0.0483332	0.0485139	0.0487396	0.0489598	0.0491722	0.0494024	0.0496491	0.049899	0.0501723	0.0504927	0.0508312	0.051139	0.0514209	0.0517189	0.0520367	0.052345	0.0526473	0.0529704	0.0532988	0.0535934	0.0538724	0.0542036	0.0546145	0.0550778	0.0555883	0.056181	0.0568588	0.0575688	0.0582717	0.0589723	0.0596598	0.0602811	0.0608027	0.0612442	0.0616183	0.0618806	0.0619742
Pashaco	M11-1	0.0472182	0.0471512	0.0470818	0.0470381	0.0470413	0.0470736	0.047103	0.0471206	0.0471268	0.047109	0.0470715	0.047065	0.0471393	0.0472755	0.0474054	0.0474888	0.0475357	0.047561	0.0475641	0.0475515	0.0475418	0.0475427	0.0475485	0.0475562	0.0475627	0.0475578	0.0475496	0.0475769	0.0476632	0.0477807	0.0478951	0.0480258	0.0482168	0.0484688	0.0487515	0.0490715	0.0494708	0.0499583	0.050488	0.0510124	0.0515159	0.0519913	0.0524253	0.0528164	0.0531737	0.0534866	0.0537237	0.0538642
Pashaco	M11-2	0.049043	0.0489423	0.048841	0.0487611	0.0487324	0.0487533	0.0487917	0.0488223	0.0488383	0.0488401	0.04884	0.04887	0.0489501	0.0490563	0.0491452	0.049201	0.0492342	0.0492535	0.0492673	0.0492947	0.0493396	0.0493709	0.049363	0.0493383	0.0493354	0.0493574	0.0493899	0.0494449	0.0495422	0.0496652	0.0497877	0.0499252	0.0501135	0.0503525	0.0506259	0.0509571	0.0513883	0.0519062	0.0524446	0.0529631	0.0534719	0.0539781	0.0544614	0.0549092	0.0553257	0.0556896	0.0559472	0.0560668
Pashaco	M11-3	0.0495351	0.0494598	0.0493873	0.0493306	0.0493144	0.0493337	0.0493617	0.0493887	0.0494198	0.0494438	0.0494462	0.0494466	0.0494839	0.0495669	0.0496696	0.0497692	0.0498551	0.0499129	0.0499359	0.0499494	0.0499846	0.0500317	0.0500531	0.0500412	0.0500268	0.0500341	0.0500637	0.0501166	0.0502003	0.0503081	0.0504285	0.0505714	0.0507603	0.0510018	0.0512946	0.0516574	0.0521094	0.0526239	0.0531409	0.0536328	0.0541234	0.0546318	0.055129	0.0555645	0.055915	0.0561959	0.0564352	0.056639
Pashaco	M11-4	0.0498643	0.0498356	0.0497863	0.0497254	0.0496891	0.0496966	0.0497305	0.0497619	0.0497739	0.0497672	0.0497647	0.0498048	0.0499008	0.0500144	0.0500944	0.0501347	0.0501676	0.0502116	0.0502571	0.0502937	0.0503208	0.050337	0.0503478	0.0503733	0.0504206	0.0504634	0.0504817	0.0505058	0.0505796	0.050698	0.0508238	0.0509557	0.0511325	0.0513766	0.0516795	0.0520414	0.0524761	0.0529737	0.0534962	0.0540192	0.0545423	0.0550557	0.0555337	0.055967	0.0563646	0.0567166	0.056989	0.0571595
Pashaco	M11-5	0.0501888	0.0501396	0.050056	0.0499646	0.0499156	0.0499257	0.0499691	0.0500194	0.0500693	0.0501157	0.0501585	0.0502091	0.050273	0.0503304	0.050368	0.0504137	0.0504988	0.0505975	0.0506495	0.050642	0.0506225	0.0506287	0.0506488	0.0506586	0.0506593	0.050668	0.0506991	0.0507662	0.0508744	0.0510122	0.0511704	0.0513631	0.0516032	0.0518722	0.0521497	0.0524595	0.052847	0.0533142	0.0538187	0.0543329	0.0548629	0.0554074	0.055941	0.0564427	0.0569015	0.057286	0.0575499	0.0576792
Bolaina	B1-1	0.0746498	0.0745104	0.0744724	0.0745333	0.0746248	0.0746644	0.0746263	0.0745624	0.074549	0.0746268	0.0747914	0.0750176	0.075272	0.0755193	0.0757358	0.0759135	0.0760463	0.076133	0.0762068	0.0763289	0.0765261	0.0767558	0.0769625	0.0771518	0.0773768	0.0776689	0.0780142	0.0783809	0.0787385	0.0790577	0.0793267	0.0795607	0.0797772	0.0799784	0.0801747	0.0803927	0.0806284	0.0808257	0.0809407	0.0810004	0.0810536	0.0810908	0.081064	0.0809662	0.0808343	0.0806814	0.080478	0.0802005
Bolaina	B1-2	0.0787444	0.0786697	0.0786585	0.0786847	0.0787208	0.0787515	0.0787786	0.0788186	0.0788867	0.0789852	0.0791168	0.0792947	0.0795189	0.079751	0.0799422	0.0800814	0.0801984	0.0803276	0.0804914	0.0807048	0.0809627	0.0812255	0.0814527	0.0816542	0.0818841	0.0821806	0.0825353	0.0829126	0.0832721	0.0835785	0.0838219	0.084033	0.0842557	0.0845079	0.0847811	0.0850566	0.0853008	0.0854723	0.0855704	0.0856506	0.0857506	0.0858217	0.0857827	0.0856261	0.0854186	0.0852065	0.0849696	0.0846707
Bolaina	B1-3	0.0809362	0.0807192	0.0805903	0.0805448	0.0805653	0.0806173	0.0806591	0.0806858	0.0807451	0.0808872	0.0811144	0.0813905	0.0816767	0.0819415	0.0821551	0.0822988	0.0823831	0.0824517	0.082571	0.0827977	0.0831269	0.0834757	0.0837496	0.0839365	0.0841122	0.0843507	0.084654	0.0849744	0.0852758	0.0855596	0.0858523	0.086175	0.0865147	0.0868292	0.0870922	0.0873203	0.0875379	0.0877396	0.0879128	0.0880683	0.0882082	0.0882883	0.0882622	0.0881479	0.0880026	0.0878369	0.0876046	0.0872711
Bolaina	B2-1	0.092517	0.0923756	0.0922189	0.09209	0.0920245	0.0920038	0.0919793	0.0919452	0.0919427	0.0919892	0.0920574	0.092133	0.0922407	0.0924011	0.0926119	0.0928837	0.09324	0.0936665	0.0941109	0.0945438	0.0949736	0.0953967	0.0957935	0.0961775	0.0965808	0.096988	0.0973577	0.0977142	0.0981327	0.0986226	0.0991098	0.099553	0.0999849	0.100416	0.10079	0.10108	0.101332	0.101592	0.101843	0.102054	0.102223	0.102324	0.102307	0.102164	0.10196	0.101742	0.101492	0.101178
Bolaina	B2-2	0.100677	0.100497	0.100357	0.100236	0.100131	0.100067	0.100065	0.100126	0.100223	0.100311	0.100376	0.100467	0.100639	0.100897	0.101205	0.101563	0.101995	0.102481	0.102958	0.103399	0.103826	0.10425	0.104655	0.105048	0.105461	0.105893	0.106312	0.10672	0.107148	0.107594	0.108037	0.108498	0.109017	0.109552	0.110011	0.110376	0.11071	0.111038	0.111311	0.111504	0.111647	0.111735	0.111708	0.111551	0.111341	0.111138	0.110905	0.110585
Bolaina	B2-3	0.10367	0.103525	0.103415	0.103385	0.103446	0.103517	0.1035	0.103421	0.1034	0.103487	0.103616	0.103736	0.103894	0.104145	0.104471	0.104832	0.10522	0.10564	0.106083	0.106559	0.107072	0.10758	0.108031	0.108453	0.108922	0.109436	0.109909	0.110313	0.110727	0.111209	0.111737	0.112277	0.11283	0.113367	0.113823	0.114192	0.114529	0.114842	0.115074	0.115207	0.115298	0.115369	0.115365	0.115252	0.115077	0.114882	0.114646	0.114337
Bolaina	B3-1	0.0423167	0.0422478	0.042215	0.0422136	0.0422415	0.0422882	0.0423363	0.0423828	0.0424377	0.0424967	0.0425382	0.0425516	0.0425526	0.0425702	0.0426335	0.0427624	0.042952	0.0431695	0.0433874	0.0436088	0.0438402	0.0440583	0.0442377	0.0443959	0.044564	0.0447285	0.0448549	0.0449634	0.0451184	0.0453367	0.0455631	0.0457494	0.0459074	0.046067	0.0462336	0.046405	0.0465862	0.046765	0.0469101	0.0470123	0.0470917	0.0471484	0.0471457	0.047066	0.0469497	0.0468541	0.0467938	0.0467396
Bolaina	B3-2	0.045653	0.0455708	0.0454669	0.0453991	0.0454136	0.0454892	0.0455655	0.0456121	0.0456435	0.0456797	0.0457243	0.045777	0.0458382	0.0459037	0.0459803	0.0460958	0.0462695	0.0464859	0.0467225	0.0469829	0.0472663	0.0475264	0.0477156	0.0478557	0.0480076	0.048178	0.0483206	0.0484297	0.0485636	0.0487617	0.048999	0.0492384	0.0494731	0.0496981	0.0498915	0.0500481	0.0501893	0.0503229	0.0504307	0.0505093	0.0505787	0.0506388	0.050662	0.0506444	0.0506239	0.0506259	0.0506271	0.0505887
Bolaina	B3-3	0.0473937	0.0473327	0.0472516	0.0471808	0.0471637	0.0472075	0.0472776	0.0473372	0.0473664	0.0473564	0.0473223	0.0473115	0.047361	0.0474536	0.0475518	0.0476637	0.0478341	0.048081	0.048378	0.0486891	0.0489783	0.0491998	0.049335	0.0494365	0.0495821	0.0497886	0.0500147	0.0502362	0.0504601	0.0506786	0.0508768	0.0510828	0.0513396	0.0516234	0.0518555	0.0520046	0.0521159	0.052231	0.0523472	0.0524626	0.0525897	0.0526989	0.0527186	0.0526328	0.0525261	0.0524903	0.0525184	0.0525206
Bolaina	B4-1	0.0281548	0.0280508	0.0279788	0.0279816	0.0280306	0.0280501	0.0279981	0.0279056	0.0278297	0.0277962	0.0278023	0.0278466	0.0279227	0.0280035	0.0280648	0.0281195	0.0282056	0.0283423	0.0285153	0.0286922	0.0288332	0.0289087	0.0289344	0.0289732	0.0290698	0.0291969	0.0292957	0.0293543	0.0294136	0.0295101	0.0296505	0.0298239	0.0300021	0.0301402	0.0302212	0.0302887	0.0303936	0.0305216	0.0306186	0.0306747	0.0307269	0.0307827	0.030801	0.0307603	0.0306925	0.0306324	0.0305743	0.0304977
Bolaina	B4-2	0.0301849	0.0301319	0.0300731	0.0300217	0.0299792	0.0299498	0.0299468	0.0299778	0.0300299	0.0300818	0.0301263	0.0301682	0.0302012	0.0302075	0.0301909	0.0301926	0.0302574	0.0303962	0.0305869	0.030791	0.0309576	0.0310412	0.0310502	0.0310616	0.0311505	0.0313121	0.0314852	0.0316377	0.0317887	0.0319518	0.032104	0.0322225	0.0323147	0.0323979	0.032478	0.0325569	0.0326375	0.0327103	0.0327585	0.032784	0.0328097	0.032851	0.032901	0.0329461	0.0329782	0.0329904	0.0329786	0.0329461
Bolaina	B4-3	0.0310228	0.030964	0.0308813	0.0308187	0.0308121	0.0308476	0.030886	0.0309157	0.0309568	0.0310205	0.0310889	0.031136	0.0311465	0.0311202	0.0310786	0.0310674	0.0311306	0.0312793	0.0314917	0.0317263	0.0319256	0.0320353	0.0320615	0.0320882	0.0321898	0.0323374	0.03244	0.0324714	0.032501	0.0325977	0.0327635	0.0329699	0.0332008	0.0334295	0.0336061	0.0337035	0.0337482	0.0337822	0.0338221	0.0338699	0.0339304	0.0339903	0.0340116	0.0339745	0.0339116	0.0338735	0.0338739	0.0338828
Bolaina	B5-1	0.0656873	0.0655365	0.0654268	0.0653569	0.0653191	0.065298	0.0652877	0.0653034	0.0653511	0.0654037	0.0654362	0.0654695	0.0655458	0.0656792	0.065863	0.0661026	0.0664045	0.0667501	0.0671203	0.0675199	0.0679382	0.0683187	0.0686297	0.0689339	0.0693141	0.0697424	0.0701006	0.0703204	0.070434	0.0705002	0.0705635	0.0706819	0.0709094	0.0712262	0.0715426	0.0717877	0.0719528	0.0720581	0.0721346	0.0722324	0.0723772	0.0725166	0.0725699	0.072535	0.07248	0.0724285	0.0723217	0.0721062
Bolaina	B5-2	0.0699465	0.0698276	0.0697538	0.0697166	0.0697097	0.0697095	0.0696801	0.0696207	0.0695771	0.0695906	0.069662	0.0697747	0.0699203	0.0700895	0.0702687	0.0704666	0.0707197	0.0710553	0.0714618	0.0718972	0.0723128	0.0726776	0.07301	0.0733756	0.0738133	0.0742709	0.0746556	0.0749381	0.0751592	0.075345	0.0754858	0.0755979	0.0757393	0.0759436	0.0761871	0.0764364	0.0766805	0.0769045	0.0770808	0.0772059	0.0773048	0.077386	0.0774301	0.07743	0.077398	0.0773239	0.0771712	0.076928
Bolaina	B5-3	0.0716618	0.0715065	0.0713452	0.0712169	0.0711557	0.071157	0.0711884	0.0712298	0.0712776	0.0713224	0.0713577	0.0714078	0.0715137	0.0716907	0.0719238	0.0721988	0.0725145	0.0728704	0.0732683	0.0737113	0.0741755	0.0746056	0.0749744	0.0753227	0.0756944	0.076059	0.0763543	0.0765779	0.0767752	0.0769649	0.0771483	0.0773681	0.0776708	0.0780177	0.0783119	0.0785224	0.0787068	0.0789066	0.0790929	0.0792333	0.0793399	0.0794265	0.0794736	0.0794637	0.0794062	0.079309	0.0791612	0.0789538
Bolaina	B6-1	0.0520579	0.0520292	0.0520051	0.0519861	0.0519892	0.0519973	0.0519779	0.0519538	0.0519932	0.0521152	0.0522622	0.0523824	0.0524884	0.0526147	0.052765	0.0529262	0.0530933	0.0532605	0.053425	0.0536117	0.0538565	0.054149	0.0544259	0.054636	0.0547809	0.0548921	0.055006	0.0551624	0.0553798	0.0556262	0.0558543	0.0560633	0.0562875	0.0565322	0.0567693	0.056988	0.0571944	0.0573696	0.0574878	0.0575751	0.0576844	0.0578057	0.057867	0.0578355	0.0577564	0.0576743	0.0575776	0.0574434
Bolaina	B6-2	0.0551829	0.0551027	0.0550398	0.0549842	0.0549295	0.0548591	0.0547695	0.0547132	0.0547607	0.0549065	0.0550634	0.0551742	0.055279	0.0554472	0.0556875	0.0559515	0.056191	0.0563835	0.0565346	0.0566824	0.0568745	0.0571227	0.0573983	0.0576771	0.0579588	0.0582385	0.0584968	0.0587241	0.0589236	0.0590934	0.059243	0.0594114	0.0596204	0.0598231	0.059963	0.0600743	0.0602483	0.0604972	0.0607264	0.0608646	0.0609477	0.0610416	0.061147	0.0612201	0.0612382	0.0611984	0.0610908	0.0609104
Bolaina	B6-3	0.0565697	0.056561	0.0565445	0.056541	0.0565651	0.056583	0.0565536	0.0565035	0.0564992	0.0565519	0.0566148	0.0566746	0.0567741	0.0569334	0.0571171	0.0572984	0.057494	0.0577122	0.0579274	0.058135	0.0583733	0.0586575	0.0589408	0.0591769	0.0593831	0.0596066	0.0598643	0.0601401	0.0604098	0.0606505	0.060856	0.0610536	0.0612736	0.0614983	0.0616867	0.0618493	0.062049	0.0623123	0.0625905	0.0628203	0.0629783	0.0630601	0.0630576	0.0629837	0.0628783	0.0627623	0.0626159	0.0624184
Bolaina	B7-1	0.0527049	0.0526621	0.0525831	0.0524737	0.0523851	0.0523458	0.0523323	0.0523211	0.052321	0.0523372	0.052356	0.0523829	0.052453	0.0525836	0.0527568	0.052958	0.0531883	0.0534266	0.0536273	0.0537758	0.0539078	0.0540576	0.0542238	0.0543959	0.0545737	0.0547538	0.0549356	0.0551423	0.0553917	0.055649	0.055859	0.0560221	0.0561804	0.0563378	0.0564636	0.0565781	0.0567568	0.0570262	0.0573178	0.0575525	0.0577159	0.0578265	0.0578856	0.0578915	0.0578559	0.0577791	0.0576439	0.057451
Bolaina	B7-2	0.0560506	0.0559606	0.0558763	0.0558138	0.0557902	0.0557943	0.0558033	0.0558229	0.055873	0.0559391	0.055983	0.0560006	0.0560277	0.0560876	0.0561782	0.0563077	0.0564921	0.0567112	0.0569195	0.0571111	0.0573272	0.0575844	0.0578457	0.058076	0.0582849	0.058498	0.0587272	0.0589798	0.0592529	0.0595088	0.0597011	0.0598349	0.0599574	0.060092	0.0602322	0.0603999	0.0606422	0.0609517	0.06125	0.0614744	0.0616329	0.0617483	0.0618034	0.0617763	0.0616849	0.0615607	0.0614057	0.0612038
Bolaina	B7-3	0.0573151	0.0572261	0.0571672	0.0571591	0.057213	0.0572927	0.0573372	0.057327	0.0572954	0.0572771	0.0572843	0.0573277	0.057415	0.0575317	0.0576647	0.0578395	0.0580872	0.0583762	0.0586339	0.0588425	0.0590547	0.059304	0.0595536	0.0597538	0.0599039	0.0600378	0.0601927	0.0604031	0.0606792	0.0609785	0.061239	0.061445	0.0616237	0.0617826	0.0619132	0.0620513	0.0622653	0.0625638	0.0628703	0.0631111	0.0632793	0.0633947	0.0634546	0.0634545	0.0634103	0.0633298	0.0631902	0.0629686
Bolaina	B8-1	0.0803626	0.0803376	0.0802917	0.0802363	0.0802323	0.080289	0.0803367	0.0803286	0.0803058	0.0803348	0.0804379	0.0806084	0.0808409	0.0811175	0.081409	0.0817112	0.0820377	0.0823661	0.0826459	0.0828759	0.0831212	0.0834306	0.0837887	0.0841636	0.0845478	0.0849342	0.085306	0.0856762	0.0860879	0.0865532	0.087033	0.0874851	0.0878883	0.0882223	0.0884876	0.088749	0.0890907	0.0895096	0.0899066	0.0901954	0.0903646	0.0904267	0.0903798	0.0902415	0.0900616	0.0898717	0.0896587	0.0894013
Bolaina	B8-2	0.0856145	0.0855592	0.0854642	0.0853471	0.0852604	0.0852303	0.0852387	0.085279	0.0853763	0.0855349	0.0857209	0.0859159	0.086138	0.0863964	0.0866768	0.0869787	0.0873105	0.0876436	0.0879361	0.088211	0.0885398	0.0889353	0.0893339	0.0897015	0.0900796	0.090504	0.090955	0.0914119	0.0918827	0.0923516	0.0927737	0.0931467	0.0935199	0.0939128	0.0942992	0.0946844	0.0951095	0.0955532	0.0959166	0.0961413	0.0962702	0.0963556	0.0963852	0.0963357	0.0962236	0.0960558	0.0957929	0.0954125
Bolaina	B8-3	0.0877866	0.0877209	0.0876825	0.0876518	0.0876513	0.0876887	0.0877376	0.0877931	0.087887	0.0880282	0.0881831	0.0883343	0.0885075	0.0887224	0.0889696	0.0892494	0.0895819	0.0899629	0.0903591	0.090759	0.0911737	0.0915793	0.091923	0.0922056	0.0924991	0.0928606	0.0932829	0.0937399	0.0942216	0.0947108	0.0951891	0.0956729	0.0961818	0.0966681	0.0970552	0.0973578	0.0976806	0.098075	0.0984713	0.0987809	0.0989894	0.0991125	0.0991328	0.0990325	0.0988387	0.0985932	0.0983087	0.0979827
Bolaina	B9-1	0.0399189	0.0398481	0.0397686	0.0396965	0.0396706	0.03971	0.0397873	0.0398592	0.0399092	0.0399486	0.0399936	0.0400541	0.0401271	0.0401917	0.0402242	0.0402288	0.0402424	0.0403049	0.0404347	0.040628	0.0408608	0.0410923	0.0412907	0.0414607	0.0416229	0.0417715	0.0418831	0.0419647	0.0420584	0.0421926	0.042361	0.0425544	0.0427777	0.0430232	0.0432604	0.0434662	0.0436394	0.0437772	0.0438652	0.0439013	0.0439073	0.043907	0.0439129	0.0439291	0.0439402	0.0438989	0.043762	0.0435515
Bolaina	B9-2	0.0417245	0.041714	0.0416972	0.041652	0.0415917	0.0415494	0.0415467	0.0415785	0.0416219	0.0416553	0.0416737	0.0416908	0.0417267	0.0417936	0.0418909	0.0420089	0.0421343	0.0422607	0.0423991	0.0425669	0.0427605	0.0429544	0.0431384	0.0433335	0.0435497	0.0437483	0.0438796	0.0439487	0.0440142	0.0441293	0.0443113	0.0445585	0.044855	0.0451575	0.0454104	0.0455875	0.0457021	0.0457775	0.045828	0.0458645	0.0458959	0.0459247	0.0459531	0.0459817	0.0459869	0.0459183	0.0457508	0.0455273
Bolaina	B9-3	0.0425097	0.0425158	0.0425222	0.0424799	0.0424169	0.0423994	0.0424592	0.0425706	0.042681	0.0427492	0.0427711	0.0427802	0.0428149	0.0428805	0.0429565	0.043036	0.0431385	0.0432792	0.0434482	0.0436245	0.043796	0.0439624	0.0441347	0.0443297	0.0445472	0.0447547	0.0449152	0.0450262	0.0451173	0.0452203	0.0453628	0.0455691	0.0458336	0.046104	0.0463246	0.046495	0.0466567	0.0468323	0.0470055	0.0471488	0.0472382	0.0472564	0.0472164	0.0471674	0.0471356	0.0470747	0.0469229	0.0466971
Bolaina	B10-1	0.0356072	0.0356222	0.0356176	0.0355824	0.0355635	0.0356086	0.0357016	0.0357777	0.0357878	0.0357344	0.0356619	0.0356254	0.0356543	0.0357332	0.0358242	0.0359089	0.0359974	0.0360996	0.0362097	0.036319	0.0364236	0.0365174	0.0366009	0.0366967	0.0368295	0.0369889	0.037136	0.0372484	0.0373348	0.0374118	0.0374964	0.037617	0.0377936	0.0380023	0.0381926	0.0383432	0.0384656	0.0385554	0.0385858	0.0385609	0.0385346	0.0385526	0.038605	0.0386492	0.0386513	0.0385895	0.0384521	0.0382607
Bolaina	B10-2	0.0377478	0.0377809	0.0378551	0.0378974	0.0378787	0.0378215	0.0377678	0.0377537	0.0377911	0.0378614	0.0379369	0.0380108	0.0380887	0.0381559	0.0381837	0.0381721	0.0381605	0.03819	0.0382756	0.0384132	0.0385824	0.0387462	0.0388822	0.0390177	0.0391994	0.0394247	0.0396399	0.0398106	0.0399518	0.0400815	0.0401898	0.0402743	0.0403649	0.0404909	0.0406462	0.0408036	0.0409405	0.0410395	0.0410871	0.0410897	0.0410745	0.0410678	0.041079	0.0411013	0.0411079	0.0410553	0.0409186	0.0407265
Bolaina	B10-3	0.0388357	0.038832	0.03883	0.0388123	0.0388006	0.0388209	0.0388741	0.038941	0.0389993	0.0390368	0.0390621	0.0391027	0.039177	0.0392735	0.0393716	0.0394691	0.0395683	0.0396528	0.0397139	0.0397877	0.0399221	0.040108	0.0402842	0.0404191	0.0405422	0.0406806	0.0408089	0.0408894	0.0409315	0.0409812	0.0410725	0.0412101	0.0413869	0.0415935	0.0418129	0.0420205	0.0421907	0.0423044	0.0423554	0.0423539	0.0423194	0.0422748	0.0422447	0.0422425	0.042247	0.0422078	0.042091	0.0419136
Bolaina	B11-1	0.0216763	0.0217111	0.0217385	0.0217188	0.0216499	0.0215697	0.0215282	0.0215531	0.0216276	0.0217029	0.0217415	0.0217502	0.0217639	0.0218026	0.0218535	0.0218885	0.0218928	0.021881	0.0218913	0.0219532	0.0220566	0.0221677	0.0222785	0.0224149	0.0225842	0.0227466	0.0228588	0.0229182	0.0229427	0.02294	0.0229297	0.0229623	0.0230712	0.0232231	0.0233541	0.0234393	0.0234942	0.0235276	0.0235362	0.0235324	0.0235344	0.0235349	0.023515	0.0234821	0.0234557	0.023427	0.0233718	0.0233007
Bolaina	B11-2	0.0231331	0.0232034	0.0232078	0.0231471	0.0230889	0.023089	0.0231433	0.0232108	0.0232546	0.0232596	0.0232412	0.0232383	0.0232729	0.0233165	0.0233246	0.0233053	0.0233205	0.0234141	0.0235643	0.0237167	0.0238391	0.0239384	0.0240416	0.0241653	0.0242919	0.0243762	0.0243925	0.0243645	0.0243348	0.0243232	0.0243389	0.0244096	0.0245569	0.0247533	0.0249407	0.0250873	0.0251926	0.0252473	0.025235	0.0251727	0.0251107	0.0250834	0.0250909	0.025121	0.0251549	0.0251523	0.0250767	0.024948
Bolaina	B11-3	0.0240082	0.0240066	0.0239992	0.0239726	0.0239476	0.0239507	0.023977	0.024001	0.0240127	0.0240279	0.0240656	0.0241277	0.0241931	0.02423	0.0242202	0.0241813	0.0241553	0.0241755	0.0242489	0.0243642	0.0245011	0.0246331	0.0247432	0.024841	0.0249443	0.0250406	0.025091	0.0250782	0.0250355	0.025022	0.025085	0.0252403	0.0254649	0.025701	0.0258893	0.0260113	0.0260891	0.0261415	0.0261622	0.0261446	0.0261065	0.0260751	0.0260596	0.0260475	0.0260191	0.0259592	0.0258657	0.0257543
Bolaina	B12-1	0.0855976	0.085645	0.0856755	0.0856441	0.0855913	0.0855628	0.0855594	0.0855791	0.0856428	0.0857526	0.0858792	0.0860151	0.0861948	0.0864415	0.0867365	0.0870603	0.0874222	0.0878252	0.0882384	0.0886233	0.0889634	0.089261	0.0895382	0.0898397	0.0901931	0.0905626	0.0908851	0.0911528	0.0914218	0.0917416	0.092123	0.092566	0.0930622	0.0935679	0.0940259	0.094421	0.0947726	0.0950789	0.0953187	0.0955039	0.0956703	0.095813	0.0958831	0.0958478	0.0957082	0.0954628	0.0951143	0.0947127
Bolaina	B12-2	0.0915342	0.0915683	0.0916671	0.0917357	0.0917397	0.091691	0.091613	0.0915431	0.0915272	0.0915871	0.0917208	0.0919326	0.092226	0.0925661	0.0929002	0.093225	0.0935899	0.0940254	0.0945064	0.0949864	0.0954247	0.095783	0.0960517	0.0962857	0.0965634	0.0969045	0.0972736	0.0976564	0.0980753	0.0985318	0.0989949	0.099453	0.0999203	0.100388	0.100824	0.101215	0.101566	0.101855	0.102056	0.102206	0.102372	0.102548	0.102637	0.102567	0.102355	0.102071	0.101769	0.101471
Bolaina	B12-3	0.0949659	0.0949373	0.0949462	0.0949716	0.0950048	0.0950153	0.0949719	0.0949075	0.0949026	0.0949935	0.0951477	0.0953354	0.0955717	0.0958754	0.096236	0.0966327	0.0970495	0.0974635	0.0978563	0.0982398	0.0986331	0.0990256	0.0994044	0.0998016	0.100254	0.100727	0.101142	0.101478	0.101786	0.10212	0.102496	0.102925	0.103406	0.103901	0.104359	0.104772	0.105153	0.105479	0.105723	0.105913	0.106095	0.106249	0.106311	0.106262	0.106139	0.105956	0.105699	0.105393
Bolaina	B13-1	0.0934969	0.0933809	0.0933152	0.093281	0.0932563	0.093213	0.0931314	0.0930376	0.0929883	0.0930041	0.0930585	0.0931423	0.0932857	0.0935009	0.0937549	0.0940247	0.0943342	0.0947048	0.0951093	0.0955039	0.0958725	0.0962184	0.0965475	0.0968824	0.0972589	0.0976811	0.098109	0.0985068	0.0988799	0.099256	0.099658	0.100097	0.10056	0.101002	0.101386	0.101712	0.102002	0.102245	0.102426	0.102572	0.102722	0.102846	0.102861	0.102724	0.102472	0.102162	0.101823	0.101464
Bolaina	B13-2	0.10157	0.101541	0.101582	0.10162	0.1016	0.101493	0.101309	0.101115	0.101002	0.101004	0.101083	0.1012	0.101355	0.101549	0.10178	0.10207	0.102465	0.102955	0.103461	0.103917	0.104327	0.10473	0.105137	0.105547	0.105968	0.106396	0.106818	0.107244	0.107698	0.10817	0.108626	0.109067	0.109528	0.11001	0.110473	0.110895	0.111268	0.111563	0.111755	0.111878	0.112001	0.112123	0.112167	0.112085	0.111891	0.111608	0.111237	0.110794
Bolaina	B13-3	0.105118	0.10506	0.105018	0.104958	0.10489	0.10482	0.104721	0.104609	0.104558	0.10462	0.104771	0.104963	0.105173	0.105397	0.105643	0.105959	0.106385	0.106876	0.107329	0.107695	0.108013	0.108325	0.108642	0.108999	0.109452	0.109995	0.110545	0.111053	0.111551	0.112062	0.112558	0.113029	0.113518	0.114037	0.114534	0.114967	0.115352	0.115698	0.115961	0.116118	0.116199	0.116234	0.116198	0.116053	0.115797	0.115447	0.115015	0.11453
Bolaina	B14-1	0.0387111	0.0386915	0.0386765	0.0386412	0.0386057	0.0385827	0.0385441	0.0384705	0.0383927	0.0383523	0.0383531	0.0383793	0.038432	0.0385152	0.038609	0.0386899	0.0387655	0.038866	0.0390069	0.0391737	0.0393323	0.0394487	0.0395208	0.0395961	0.0397327	0.0399302	0.0401247	0.0402664	0.0403768	0.0405127	0.0407002	0.0409218	0.0411476	0.041356	0.0415326	0.0416712	0.041778	0.0418754	0.042	0.0421825	0.0424124	0.0426293	0.0427704	0.0428213	0.0428079	0.0427528	0.0426674	0.0425722
Bolaina	B14-2	0.0408861	0.0408844	0.0409054	0.040926	0.0409344	0.0409163	0.0408529	0.0407577	0.0406809	0.0406523	0.0406498	0.0406445	0.0406496	0.0407036	0.0408255	0.0410032	0.0412035	0.0413778	0.0414852	0.041529	0.0415548	0.0416058	0.0416962	0.0418278	0.0419983	0.042186	0.0423587	0.0425132	0.0426783	0.0428715	0.0430779	0.0432808	0.0434807	0.0436772	0.0438612	0.0440355	0.0442151	0.0443996	0.0445708	0.0447256	0.0448807	0.0450367	0.0451627	0.0452284	0.0452327	0.0451965	0.0451453	0.0450945
Bolaina	B14-3	0.0415446	0.0415453	0.0416491	0.0417844	0.0418721	0.0418564	0.0417374	0.0415935	0.041526	0.0415557	0.0416077	0.0416142	0.0415942	0.0416105	0.0416846	0.0417872	0.0418911	0.0420005	0.0421342	0.0422959	0.0424603	0.0425911	0.0426852	0.0427895	0.0429476	0.0431382	0.0432999	0.0434169	0.0435414	0.0437254	0.0439645	0.0442186	0.0444577	0.0446738	0.044875	0.0450793	0.0452968	0.0455151	0.0457179	0.0459135	0.0461179	0.0463135	0.0464483	0.0464821	0.0464155	0.046284	0.0461414	0.0460328
Bolaina	B15-1	0.0391459	0.0392504	0.039305	0.0392649	0.0391752	0.0391103	0.0391119	0.0391786	0.0392751	0.0393499	0.0393771	0.0393804	0.0393963	0.039427	0.0394587	0.0395063	0.0395969	0.0397224	0.0398523	0.039984	0.0401386	0.0403137	0.0404835	0.040638	0.0407806	0.0408976	0.0409807	0.0410689	0.0412158	0.041416	0.0416148	0.0417859	0.0419487	0.0421116	0.0422568	0.0423837	0.0425157	0.0426518	0.0427565	0.0428102	0.0428319	0.0428458	0.0428591	0.0428726	0.0428768	0.042838	0.042728	0.0425639
Bolaina	B15-2	0.0423711	0.0423631	0.0423709	0.0423665	0.0423332	0.0422794	0.0422415	0.0422609	0.0423433	0.0424491	0.0425376	0.0426095	0.042688	0.0427788	0.0428723	0.0429696	0.0430747	0.0431708	0.0432397	0.0432994	0.0433905	0.043525	0.0436779	0.0438251	0.043964	0.0441014	0.0442515	0.0444365	0.0446573	0.0448722	0.0450391	0.0451706	0.0453121	0.0454748	0.0456332	0.0457784	0.0459263	0.046075	0.046199	0.0462897	0.0463588	0.0463981	0.0463815	0.0463128	0.0462301	0.0461529	0.0460641	0.0459521
Bolaina	B15-3	0.0436353	0.043645	0.043653	0.0436585	0.0436753	0.0436895	0.0436845	0.0436884	0.0437435	0.0438347	0.043901	0.0439171	0.0439226	0.0439657	0.0440589	0.044192	0.0443491	0.0445079	0.0446546	0.0448047	0.04498	0.0451649	0.045319	0.0454273	0.0455123	0.0456085	0.045755	0.0459876	0.0462894	0.046568	0.0467392	0.0468281	0.0469318	0.0470916	0.04726	0.0473891	0.0474914	0.0476019	0.0477328	0.0478729	0.0479925	0.0480447	0.0480033	0.0479032	0.0478042	0.0477186	0.0476142	0.0474782
Bolaina	B16-1	0.056652	0.0566694	0.0566307	0.0564832	0.0562631	0.0560584	0.0559449	0.0559454	0.0560158	0.0560725	0.0560647	0.0560227	0.0560126	0.0560598	0.0561524	0.0562949	0.0565026	0.0567492	0.0569771	0.0571635	0.0573308	0.0574946	0.0576515	0.0578116	0.0579897	0.0581714	0.0583411	0.0585294	0.0587701	0.0590262	0.0592379	0.0594302	0.0596877	0.0600251	0.0603723	0.0606933	0.0610259	0.0613809	0.0616956	0.0619223	0.0620886	0.0622319	0.0623436	0.0624124	0.0624544	0.0624598	0.0623728	0.0621669
Bolaina	B16-2	0.0592457	0.0591807	0.0591393	0.0591009	0.059049	0.0589579	0.0588305	0.0587302	0.0587147	0.0587535	0.0587691	0.0587476	0.0587441	0.0587902	0.0588606	0.0589341	0.0590229	0.0591376	0.0592793	0.0594666	0.0597146	0.0599877	0.0602288	0.0604351	0.0606483	0.0608773	0.0610941	0.0613001	0.0615259	0.0617719	0.0620175	0.0622812	0.0625942	0.062922	0.0631976	0.0634355	0.0637291	0.0641186	0.0645401	0.0649178	0.0652303	0.0654638	0.0655834	0.0655873	0.0655287	0.0654505	0.0653452	0.0651945
Bolaina	B16-3	0.0600986	0.0601481	0.060161	0.0601197	0.0600329	0.0599045	0.0597472	0.0596113	0.0595472	0.0595385	0.0595216	0.0594777	0.0594583	0.059511	0.0596248	0.0597622	0.0599056	0.0600542	0.0602113	0.0603858	0.0605847	0.0608011	0.0610321	0.0612916	0.0615738	0.0618295	0.0620307	0.0622351	0.0625153	0.0628431	0.063121	0.0633264	0.0635456	0.0638561	0.0642496	0.0646766	0.0650958	0.0654628	0.0657432	0.0659603	0.0661723	0.0663831	0.0665343	0.0665974	0.0666095	0.0665987	0.0665339	0.0663724
Bolaina	B17-1	0.0569435	0.0569924	0.0570344	0.0570018	0.0568933	0.0567468	0.056618	0.0565726	0.0566333	0.0567317	0.0567697	0.0567362	0.0567131	0.0567652	0.0568807	0.0570237	0.057187	0.0573747	0.0575823	0.0578104	0.0580595	0.0583016	0.0584997	0.0586639	0.058847	0.0590844	0.0593722	0.0596966	0.0600354	0.0603433	0.0605938	0.060833	0.0611361	0.0615112	0.0618982	0.0622527	0.0625738	0.0628606	0.0631067	0.0633337	0.063566	0.063771	0.0638884	0.0639153	0.0638969	0.0638339	0.0636758	0.0634135
Bolaina	B17-2	0.059057	0.0591255	0.059181	0.0591837	0.059135	0.059057	0.0589802	0.0589375	0.0589337	0.0589294	0.0588915	0.058848	0.0588548	0.0589212	0.059015	0.0591289	0.0592902	0.0595044	0.059742	0.0599832	0.0602295	0.0604688	0.060679	0.0608714	0.0610861	0.0613478	0.0616619	0.0620378	0.0624622	0.0628658	0.0631821	0.0634328	0.0636924	0.0639818	0.0642649	0.0645383	0.0648423	0.0651814	0.0655086	0.0658003	0.0660743	0.0663178	0.0664692	0.0664969	0.0664355	0.0663254	0.0661683	0.0659601
Bolaina	B17-3	0.0599678	0.0600043	0.0600499	0.0600547	0.0600023	0.0599087	0.0598105	0.0597491	0.0597335	0.0597217	0.0596769	0.0596321	0.0596567	0.059764	0.0598982	0.0600147	0.0601277	0.0602758	0.0604811	0.0607443	0.0610438	0.0613373	0.0615979	0.0618472	0.0621208	0.0624173	0.0627192	0.0630354	0.0633764	0.0637171	0.064038	0.0643746	0.0647593	0.0651477	0.0654773	0.0657734	0.0661108	0.0664864	0.0668157	0.0670539	0.0672341	0.0673834	0.0674829	0.0675219	0.0675134	0.0674442	0.067278	0.0670236
Bolaina	B18-1	0.034733	0.0347878	0.0348125	0.034799	0.0347653	0.0347172	0.0346554	0.034597	0.0345521	0.0345005	0.0344317	0.0343878	0.0344192	0.034511	0.0346007	0.0346628	0.0347285	0.0348248	0.0349368	0.0350353	0.0351086	0.0351666	0.0352364	0.0353458	0.0354887	0.0356317	0.0357731	0.0359562	0.0361862	0.0363849	0.036486	0.0365376	0.0366362	0.0367908	0.0369309	0.0370301	0.0371386	0.0372925	0.0374656	0.0376235	0.0377619	0.0378801	0.0379676	0.0380295	0.0380777	0.0380911	0.0380297	0.0378926
Bolaina	B18-2	0.0362887	0.0363472	0.0364072	0.0364274	0.0363746	0.0362346	0.036039	0.0358693	0.0357952	0.0358087	0.0358473	0.0358729	0.0358975	0.0359387	0.0359915	0.0360468	0.0361051	0.0361682	0.0362434	0.0363504	0.0364965	0.0366504	0.0367721	0.03686	0.0369394	0.0370223	0.0371164	0.0372534	0.0374567	0.0376897	0.0378872	0.0380321	0.0381541	0.0382669	0.0383631	0.0384661	0.0386222	0.0388343	0.0390541	0.0392486	0.0394259	0.0395857	0.0396992	0.0397544	0.0397751	0.0397757	0.0397349	0.0396337
Bolaina	B18-3	0.0368064	0.0369157	0.0369769	0.0369275	0.0368041	0.0366826	0.0366145	0.0366061	0.0366212	0.0366113	0.036569	0.036539	0.0365526	0.0365776	0.0365697	0.0365458	0.0365605	0.0366344	0.0367515	0.0369067	0.0370991	0.0372903	0.0374293	0.0375148	0.0375864	0.037664	0.0377481	0.0378612	0.0380262	0.0382106	0.0383588	0.0384768	0.0386245	0.0388245	0.0390397	0.039245	0.0394562	0.0396777	0.0398781	0.0400377	0.0401697	0.0402796	0.0403507	0.0403829	0.0404019	0.040411	0.0403774	0.0402836
Bolaina	B19-1	0.0904498	0.0902986	0.0901885	0.0901444	0.0901538	0.0901572	0.0900834	0.0899245	0.089744	0.0896037	0.0895255	0.0895284	0.0896385	0.0898374	0.0900557	0.0902481	0.0904341	0.0906412	0.09086	0.091078	0.0913163	0.0916067	0.0919637	0.0923813	0.0928168	0.0931893	0.0934549	0.0936797	0.0939693	0.0943345	0.0947066	0.0950738	0.0954978	0.0959836	0.096439	0.0967969	0.0970876	0.0973539	0.0975798	0.0977454	0.0978748	0.0979835	0.0980368	0.0979995	0.0978743	0.0976666	0.0973718	0.0970196
Bolaina	B19-2	0.094361	0.0943177	0.0942929	0.0942448	0.0941644	0.0940514	0.0938964	0.0937226	0.0935947	0.0935511	0.0935708	0.0936319	0.0937497	0.0939295	0.0941354	0.0943418	0.0945648	0.0948138	0.0950655	0.0953212	0.0956304	0.0960178	0.0964317	0.096804	0.0971125	0.0973597	0.0975493	0.0977238	0.0979669	0.0983289	0.0987925	0.0993302	0.099932	0.100549	0.101084	0.101486	0.101799	0.102084	0.102333	0.102508	0.102603	0.102634	0.102605	0.102525	0.102405	0.102224	0.101946	0.101581
Bolaina	B19-3	0.0953261	0.0952965	0.095261	0.0951947	0.0950974	0.0949647	0.0947904	0.0946132	0.0945037	0.0944842	0.0945155	0.0945778	0.0947061	0.0949217	0.0951851	0.0954429	0.0956729	0.0958652	0.0960203	0.0961883	0.0964493	0.0968245	0.0972511	0.0976628	0.098043	0.0983878	0.0986865	0.0989667	0.0992948	0.0997046	0.100173	0.100679	0.101215	0.101743	0.102195	0.102553	0.102856	0.103134	0.103376	0.103579	0.103755	0.103883	0.103917	0.103854	0.103734	0.103556	0.103286	0.102932
Bolaina	B20-1	0.055413	0.0553809	0.0553494	0.0553307	0.0553244	0.0552958	0.0552075	0.0550784	0.0549775	0.0549557	0.0550141	0.0551364	0.0553126	0.05553	0.0557712	0.0560227	0.0562562	0.0564183	0.0564902	0.0565459	0.0566926	0.0569496	0.0572387	0.0574941	0.0577198	0.0579318	0.0581177	0.0582806	0.0584644	0.0587034	0.0589914	0.0593177	0.0596817	0.06005	0.0603518	0.0605512	0.0606894	0.0608316	0.0610009	0.0611837	0.0613661	0.0615401	0.0616895	0.0617829	0.061777	0.061642	0.0614114	0.0611843
Bolaina	B20-2	0.0589127	0.0588155	0.0587928	0.0588374	0.0588705	0.058813	0.058666	0.0585228	0.0584816	0.0585518	0.0586685	0.0587841	0.0589034	0.0590381	0.0591837	0.0593523	0.0595729	0.0598346	0.0600747	0.060253	0.0604046	0.0605926	0.0608381	0.0611168	0.061394	0.0616389	0.0618363	0.062011	0.062223	0.0625168	0.0628873	0.0632963	0.0636991	0.0640535	0.0643356	0.0645625	0.064777	0.0650041	0.0652374	0.0654605	0.0656548	0.0657936	0.0658616	0.0658753	0.0658539	0.0657775	0.0656135	0.0653779
Bolaina	B20-3	0.0620185	0.0620307	0.0620272	0.06202	0.0620142	0.0619832	0.0619011	0.0617944	0.0617278	0.0617382	0.0618151	0.0619404	0.0621053	0.0622869	0.0624497	0.0625827	0.0627072	0.0628414	0.0629872	0.0631523	0.0633567	0.0636099	0.0639001	0.0642039	0.0644889	0.0647251	0.0649246	0.0651521	0.0654597	0.0658292	0.066214	0.0666077	0.0670213	0.0674197	0.0677479	0.0680101	0.0682602	0.0685186	0.0687562	0.0689572	0.0691416	0.0693163	0.0694537	0.0695227	0.0695016	0.069373	0.0691553	0.0689266
Bolaina	B21-1	0.0414249	0.0413659	0.0412848	0.0412079	0.0411699	0.0411701	0.041161	0.0411085	0.041041	0.0410185	0.0410737	0.041196	0.0413496	0.0414906	0.0415922	0.0416709	0.0417639	0.0418723	0.0419566	0.0420058	0.0420765	0.0422325	0.0424676	0.0427123	0.0428968	0.0429886	0.0429958	0.0429675	0.0429785	0.0430858	0.0432997	0.0435925	0.0439133	0.04419	0.0443581	0.0444213	0.0444619	0.0445661	0.044742	0.0449223	0.0450386	0.0450813	0.0450958	0.0451269	0.045164	0.045148	0.0450423	0.0448878
Bolaina	B21-2	0.0441403	0.0440175	0.0439321	0.0439038	0.0439252	0.0439477	0.0439235	0.0438583	0.0437961	0.0437624	0.0437586	0.043799	0.0439096	0.0440885	0.0443001	0.0445057	0.0446736	0.0447745	0.0448126	0.0448539	0.0449763	0.045186	0.045417	0.0456077	0.0457418	0.0458258	0.0458815	0.0459577	0.0460971	0.0462871	0.0464884	0.046706	0.0469732	0.0472627	0.0474812	0.0475759	0.0476009	0.0476548	0.0477875	0.0479818	0.0481904	0.0483686	0.0484925	0.0485616	0.0485714	0.0484965	0.0483295	0.0481255
Bolaina	B21-3	0.0450887	0.0449484	0.044819	0.0447418	0.044721	0.0447164	0.0446822	0.0446185	0.0445659	0.0445541	0.0445837	0.0446523	0.0447666	0.0449209	0.0450945	0.0452701	0.04543	0.0455397	0.0455801	0.0456004	0.0456916	0.045892	0.0461504	0.0463921	0.0465829	0.04672	0.0468107	0.0468873	0.0470053	0.0471985	0.0474553	0.0477472	0.0480504	0.0483273	0.0485295	0.0486435	0.0487111	0.0487882	0.0488998	0.0490356	0.0491636	0.0492449	0.0492638	0.049248	0.0492358	0.0492256	0.0491842	0.0490984
Bolaina	B22-1	0.0503567	0.0502245	0.0501112	0.0500377	0.0500032	0.0499734	0.0499072	0.0498112	0.0497433	0.0497522	0.0498356	0.0499591	0.0500909	0.0502133	0.0503291	0.0504606	0.0506167	0.0507629	0.0508582	0.0509217	0.0510271	0.0512232	0.0514878	0.0517608	0.0519925	0.0521585	0.0522688	0.0523736	0.0525264	0.0527348	0.052974	0.0532385	0.0535399	0.0538551	0.054125	0.0543192	0.0544712	0.0546403	0.0548637	0.0551405	0.0554312	0.0556715	0.0558187	0.055888	0.05592	0.0559222	0.0558726	0.0557651
Bolaina	B22-2	0.052468	0.0524097	0.0523794	0.0523913	0.0524265	0.0524231	0.0523238	0.0521495	0.0519931	0.0519318	0.0519751	0.0520952	0.0522675	0.0524682	0.0526718	0.0528634	0.0530322	0.0531582	0.0532416	0.053335	0.0535003	0.0537336	0.0539777	0.0541997	0.0544011	0.0545606	0.0546451	0.0546895	0.0547958	0.05503	0.0553722	0.0557747	0.0562016	0.0565931	0.0568681	0.057009	0.0570979	0.0572336	0.057446	0.057703	0.0579557	0.0581526	0.0582578	0.0582856	0.0582879	0.0582913	0.0582756	0.0582205
Bolaina	B22-3	0.0536832	0.0535397	0.0534075	0.0533319	0.0533153	0.0533011	0.0532415	0.0531666	0.0531411	0.0531729	0.0532199	0.0532747	0.0533808	0.0535626	0.0537897	0.0540127	0.0541927	0.0543038	0.0543608	0.054441	0.054618	0.054872	0.0551181	0.0553209	0.0555193	0.0557301	0.0559038	0.0560021	0.0560659	0.0561795	0.056403	0.0567459	0.0571621	0.0575605	0.0578628	0.058074	0.0582662	0.0584934	0.0587511	0.0590086	0.0592377	0.0594131	0.0595276	0.0596086	0.0596772	0.0597023	0.0596365	0.0594899
Bolaina	B23-1	0.048712	0.0486646	0.0486573	0.0486561	0.0486285	0.0485588	0.0484641	0.0483998	0.0484148	0.0484945	0.0485767	0.0486287	0.0486785	0.0487625	0.0488767	0.0489917	0.0490886	0.04917	0.04926	0.0493994	0.0496153	0.0498862	0.0501544	0.0503754	0.050537	0.0506435	0.0507133	0.0507874	0.0509054	0.0510756	0.0512923	0.0515653	0.0518928	0.0522183	0.0524655	0.0526224	0.0527506	0.0529089	0.0531002	0.0532911	0.053451	0.0535693	0.0536635	0.053762	0.0538531	0.0538693	0.0537604	0.0535643
Bolaina	B23-2	0.0513431	0.0513163	0.0513466	0.0513995	0.0514171	0.0513595	0.0512352	0.0511036	0.0510288	0.0510246	0.0510602	0.0511157	0.0512072	0.051356	0.0515552	0.0517683	0.0519451	0.0520494	0.0520976	0.0521621	0.052307	0.0525291	0.052781	0.0530328	0.0532713	0.0534649	0.0535855	0.0536655	0.0537828	0.053983	0.0542531	0.0545648	0.0548987	0.0552231	0.0554958	0.0557018	0.0558638	0.0560127	0.056173	0.0563652	0.0565881	0.0568037	0.0569684	0.057071	0.057113	0.0570732	0.0569334	0.0567248
Bolaina	B23-3	0.0520588	0.0519698	0.0519075	0.0518813	0.0518915	0.0519059	0.0518856	0.0518341	0.0517857	0.0517567	0.051752	0.0518036	0.0519474	0.0521625	0.0523801	0.0525543	0.0526839	0.052774	0.0528297	0.0528911	0.053019	0.0532327	0.0534944	0.0537599	0.0540075	0.0542235	0.0544056	0.0545813	0.0547787	0.0549826	0.0551642	0.0553465	0.0555858	0.0558868	0.0561856	0.0564254	0.0566112	0.0567835	0.0569749	0.0571925	0.0574106	0.057583	0.0576855	0.057737	0.0577525	0.0577042	0.0575693	0.057386
Bolaina	B24-1	0.0547734	0.0547832	0.0548124	0.0548568	0.0549032	0.0549035	0.054812	0.0546535	0.0545142	0.0544646	0.0545167	0.054646	0.0548165	0.054991	0.0551558	0.0553338	0.0555437	0.0557603	0.0559505	0.0561307	0.0563407	0.0565797	0.0568189	0.0570622	0.0573292	0.0575883	0.0577799	0.0579124	0.058069	0.0583094	0.0586247	0.0589893	0.0593889	0.0597786	0.0600886	0.0603067	0.0605067	0.0607648	0.0610775	0.0613812	0.0616205	0.0617797	0.0618775	0.0619434	0.0619819	0.0619605	0.0618565	0.0616963
Bolaina	B24-2	0.0576687	0.0576605	0.0576458	0.0576126	0.0575779	0.0575368	0.0574587	0.057352	0.0572832	0.0573079	0.0574161	0.0575595	0.0577021	0.0578354	0.0579751	0.0581507	0.0583668	0.0585744	0.0587218	0.0588323	0.058989	0.0592393	0.0595566	0.0598933	0.0602172	0.060492	0.0606865	0.0608267	0.0609886	0.0612231	0.0615288	0.0618986	0.0623331	0.0627917	0.0631908	0.0634859	0.0637158	0.0639452	0.0641982	0.0644604	0.0647108	0.0649274	0.0650917	0.065198	0.0652417	0.0652038	0.0650787	0.064905
Bolaina	B24-3	0.0585847	0.0586089	0.0586462	0.0586486	0.0586003	0.0584963	0.0583487	0.0582161	0.0581725	0.0582336	0.0583555	0.0585003	0.0586609	0.0588285	0.0589915	0.0591636	0.0593597	0.0595475	0.0596847	0.0598028	0.0599882	0.0602726	0.0606004	0.0609106	0.061189	0.0614306	0.0616209	0.0617776	0.0619551	0.0621945	0.0625105	0.0629167	0.0634009	0.0638772	0.0642414	0.0644869	0.0647044	0.0649618	0.0652447	0.0655168	0.0657657	0.0659772	0.0661322	0.0662415	0.0663253	0.0663524	0.0662666	0.0660791
Bolaina	B25-1	0.052653	0.0525466	0.0524744	0.0524653	0.0525221	0.0525908	0.0525968	0.052528	0.0524485	0.052423	0.0524599	0.0525317	0.0526153	0.0527027	0.0527992	0.0529156	0.0530451	0.053155	0.0532304	0.0533158	0.053476	0.0537235	0.0540124	0.0542943	0.054544	0.0547443	0.0548972	0.0550446	0.0552343	0.0554668	0.0557178	0.0559943	0.0563142	0.0566374	0.0568825	0.0570267	0.0571377	0.0572933	0.0575054	0.0577338	0.0579364	0.0580916	0.0582007	0.0582797	0.0583316	0.0583294	0.0582487	0.058104
Bolaina	B25-2	0.0543335	0.0543157	0.0543167	0.0543441	0.0543708	0.0543417	0.0542382	0.0541294	0.054111	0.054194	0.0542999	0.054367	0.0544112	0.0544796	0.0545944	0.0547523	0.0549334	0.0550968	0.0552109	0.0553027	0.0554411	0.0556606	0.0559352	0.056224	0.0564973	0.056716	0.0568485	0.0569282	0.0570459	0.0572627	0.0575671	0.057921	0.0582997	0.0586706	0.0589806	0.0592008	0.0593551	0.0594889	0.0596305	0.0597894	0.0599637	0.0601397	0.0603009	0.0604367	0.0605248	0.0605196	0.0603942	0.060186
Bolaina	B25-3	0.0550811	0.0550256	0.0550176	0.0550629	0.0551296	0.0551476	0.0550723	0.0549493	0.0548697	0.0548665	0.0549019	0.0549477	0.0550209	0.0551399	0.0553012	0.055504	0.0557426	0.0559689	0.0561234	0.0562182	0.0563381	0.0565442	0.0568175	0.0571001	0.0573437	0.057513	0.0576038	0.057672	0.0577953	0.0579977	0.0582519	0.0585456	0.0588854	0.0592376	0.0595388	0.0597778	0.0600078	0.0602628	0.0605162	0.0607371	0.0609315	0.0611096	0.0612572	0.0613567	0.0613989	0.0613696	0.0612627	0.0611061
Bolaina	B26-1	0.0531128	0.0530309	0.052945	0.0528766	0.0528482	0.0528431	0.0528188	0.0527711	0.0527494	0.0527946	0.0528946	0.0530128	0.0531345	0.0532721	0.053447	0.0536708	0.053921	0.054141	0.0542968	0.0544303	0.0546228	0.0549075	0.0552461	0.0555792	0.0558582	0.0560436	0.0561323	0.0561874	0.0562892	0.0564544	0.0566519	0.0568867	0.0572006	0.0575864	0.0579681	0.0582912	0.0585827	0.0589032	0.0592828	0.0597189	0.0601952	0.0606835	0.0611557	0.0616032	0.0620125	0.0623285	0.0624846	0.0624729
Bolaina	B26-2	0.0552056	0.0550617	0.0549332	0.0548504	0.054794	0.0547115	0.0545844	0.0544676	0.0544307	0.0544785	0.0545658	0.054676	0.0548352	0.0550554	0.0553109	0.0555705	0.0558086	0.0559939	0.0561191	0.0562426	0.0564476	0.0567548	0.057113	0.0574639	0.0577648	0.0579626	0.0580254	0.0580124	0.0580459	0.0581987	0.0584604	0.0588102	0.0592476	0.0597326	0.0601688	0.0604919	0.0607397	0.0610065	0.0613577	0.0618007	0.0623	0.0628029	0.0632743	0.0637133	0.0641117	0.0644114	0.0645484	0.0645322
Bolaina	B26-3	0.0556128	0.0555469	0.0554747	0.0553902	0.055312	0.0552455	0.0551771	0.0551154	0.0550973	0.0551398	0.0552255	0.0553447	0.0555113	0.0557294	0.0559772	0.0562291	0.0564645	0.0566596	0.0568152	0.0569865	0.0572358	0.0575545	0.0578752	0.0581518	0.0583751	0.058519	0.058555	0.0585336	0.0585826	0.058792	0.0591454	0.0595753	0.0600319	0.0604811	0.0608896	0.0612504	0.0615974	0.0619774	0.0624214	0.0629344	0.063483	0.0640003	0.0644431	0.0648283	0.0651738	0.065429	0.0655257	0.0654828
Bolaina	B27-1	0.0645448	0.064387	0.064242	0.0641296	0.0640707	0.064046	0.0640011	0.0639105	0.06381	0.0637569	0.0637877	0.0639127	0.0641204	0.0643786	0.0646562	0.0649421	0.0652237	0.0654678	0.0656643	0.0658716	0.0661672	0.0665551	0.0669645	0.0673305	0.0676311	0.0678547	0.0679953	0.0680856	0.0681872	0.0683506	0.0686137	0.0690104	0.0695243	0.0700586	0.0705212	0.0709337	0.0713959	0.0719537	0.0725644	0.0731803	0.0737952	0.0744057	0.0749924	0.0755456	0.0760452	0.0764175	0.0765778	0.0765226
Bolaina	B27-2	0.0661632	0.0660134	0.0658944	0.0657953	0.0657114	0.0656244	0.0655128	0.0653993	0.0653495	0.0654045	0.0655431	0.0657153	0.0658853	0.0660423	0.0662073	0.0664249	0.0667119	0.0670195	0.0672912	0.0675483	0.0678668	0.0682695	0.0686932	0.0690628	0.0693479	0.06955	0.0696954	0.069848	0.0700678	0.0703529	0.0706697	0.0710308	0.0714772	0.0719867	0.0724756	0.0729088	0.0733458	0.0738586	0.0744602	0.0751257	0.0758258	0.0765192	0.0771611	0.0777376	0.0782458	0.0786327	0.0788116	0.0787529
Bolaina	B27-3	0.0664676	0.066339	0.0662575	0.0662318	0.0662627	0.0662982	0.0662566	0.0661213	0.0659723	0.0659031	0.0659437	0.0660758	0.0662771	0.0665243	0.0667859	0.0670399	0.0672841	0.0675232	0.06777	0.0680545	0.0683973	0.0687762	0.0691509	0.0695112	0.0698607	0.0701679	0.0703914	0.0705506	0.0707156	0.0709326	0.0712116	0.071575	0.0720477	0.0725915	0.0731187	0.0735942	0.0740753	0.0746333	0.0752733	0.0759449	0.0765946	0.0771971	0.0777588	0.078291	0.0787575	0.0790736	0.0791912	0.0791552
Bolaina	B28-1	0.0369071	0.0369522	0.0369714	0.0369248	0.0368445	0.0367909	0.0367803	0.0367736	0.0367289	0.0366518	0.036589	0.0365742	0.0365864	0.0365734	0.036516	0.0364549	0.0364411	0.0364781	0.0365302	0.0365737	0.0366201	0.0366938	0.0368091	0.0369612	0.0371222	0.0372523	0.037335	0.0373956	0.0374734	0.037587	0.0377429	0.0379553	0.0382259	0.03852	0.0387932	0.0390404	0.0392877	0.0395437	0.0397882	0.040008	0.0402166	0.0404339	0.0406646	0.0408923	0.0410771	0.0411707	0.0411578	0.0410748
Bolaina	B28-2	0.038122	0.0381678	0.0381812	0.0381405	0.0380847	0.0380548	0.0380469	0.0380316	0.0379909	0.0379252	0.0378512	0.0378005	0.0377937	0.0378106	0.0378109	0.0377875	0.0377715	0.0377839	0.0378168	0.0378657	0.0379454	0.0380617	0.0381987	0.0383431	0.0384934	0.0386344	0.0387367	0.0387984	0.0388568	0.0389472	0.0390762	0.0392423	0.0394494	0.0396877	0.0399296	0.0401674	0.0404282	0.0407337	0.041063	0.0413724	0.0416413	0.0418848	0.0421294	0.042377	0.0425818	0.0426727	0.0426224	0.0424896
Bolaina	B28-3	0.0385001	0.0385159	0.0385361	0.0385234	0.0384749	0.0384137	0.0383576	0.0383091	0.0382617	0.0382063	0.0381404	0.0380793	0.0380459	0.0380445	0.0380539	0.0380537	0.038047	0.0380556	0.0381007	0.038186	0.0382911	0.0383883	0.0384779	0.0385971	0.0387714	0.0389663	0.0391156	0.0391936	0.039237	0.0393012	0.0394226	0.0396147	0.0398647	0.0401329	0.0403851	0.0406294	0.0408956	0.0411811	0.0414512	0.0416934	0.0419343	0.0421977	0.0424762	0.0427504	0.0429976	0.0431719	0.0432177	0.0431274
Bolaina	B29-1	0.0518768	0.0518531	0.0517674	0.0516291	0.051503	0.051429	0.0513892	0.0513572	0.0513362	0.0513403	0.0513759	0.051451	0.0515658	0.0516854	0.0517652	0.0518138	0.0518936	0.052047	0.0522566	0.0524881	0.0527327	0.0529943	0.053268	0.0535462	0.0538164	0.0540459	0.0542039	0.0543065	0.0544026	0.0545178	0.0546491	0.0548138	0.0550514	0.0553639	0.0557014	0.0560245	0.0563503	0.0567199	0.0571491	0.0576192	0.0580905	0.0585191	0.0588869	0.0592147	0.0595176	0.0597599	0.059889	0.0599068
Bolaina	B29-2	0.0534678	0.0533988	0.0533446	0.0532556	0.0531245	0.052986	0.0528832	0.0528342	0.0528155	0.0527875	0.0527536	0.0527755	0.0528997	0.0530852	0.0532449	0.0533463	0.053432	0.05355	0.0537152	0.0539327	0.0542045	0.0545006	0.0547714	0.0550039	0.0552254	0.0554451	0.055635	0.0557808	0.0559074	0.0560445	0.0562088	0.056428	0.0567342	0.0571127	0.0574945	0.0578271	0.0581272	0.0584463	0.0588114	0.0592135	0.059635	0.0600667	0.0605039	0.0609323	0.06131	0.061577	0.0617034	0.0617185
Bolaina	B29-3	0.0538508	0.0538423	0.0538246	0.0537559	0.0536649	0.0535993	0.0535664	0.0535409	0.0535057	0.0534664	0.0534434	0.0534599	0.0535187	0.0535884	0.0536358	0.0536778	0.0537707	0.0539435	0.0541693	0.0544091	0.0546538	0.0549147	0.0551994	0.055506	0.0558153	0.056084	0.0562768	0.056407	0.0565212	0.0566492	0.0568033	0.0570149	0.0573206	0.0577045	0.0581022	0.0584721	0.0588303	0.0592082	0.0596143	0.0600451	0.0604927	0.0609336	0.0613434	0.0617297	0.0621084	0.0624398	0.0626362	0.0626501
Bolaina	B30-1	0.0535577	0.0534901	0.0534422	0.0533623	0.0532693	0.053211	0.0531957	0.0531912	0.0531707	0.0531406	0.0531427	0.0532315	0.0534203	0.0536488	0.0538334	0.0539551	0.0540705	0.0542424	0.0544923	0.0548112	0.0551745	0.0555427	0.0558857	0.0562058	0.0565028	0.056733	0.0568558	0.0569107	0.0569935	0.0571599	0.0574013	0.0577029	0.058063	0.058457	0.058847	0.0592363	0.0596654	0.0601484	0.0606584	0.061173	0.0616892	0.0621964	0.0626857	0.0631783	0.0636829	0.0641286	0.0644052	0.0644802
Bolaina	B30-2	0.0549412	0.0548624	0.0547954	0.0547032	0.0546066	0.0545477	0.0545492	0.0546113	0.0547105	0.0547998	0.0548501	0.0548939	0.054987	0.0551311	0.0552819	0.0554305	0.0556218	0.0558831	0.0561905	0.0565187	0.056869	0.0572307	0.057568	0.0578646	0.0581373	0.058387	0.058587	0.0587335	0.0588619	0.0590013	0.0591645	0.059389	0.0597276	0.0601766	0.0606636	0.0611292	0.0615804	0.0620458	0.0625273	0.0630177	0.0635224	0.0640418	0.0645631	0.0650791	0.0655771	0.0660002	0.0662704	0.0663675
Bolaina	B30-3	0.0554678	0.0554425	0.0553567	0.0552061	0.0550551	0.0549651	0.0549387	0.0549536	0.0550018	0.0550728	0.0551461	0.0552283	0.0553555	0.0555285	0.0556944	0.0558248	0.0559732	0.0562163	0.0565649	0.0569636	0.0573506	0.0576928	0.0579877	0.0582551	0.0585103	0.0587372	0.058909	0.0590351	0.0591542	0.0592857	0.0594354	0.0596418	0.0599624	0.0604034	0.0609116	0.0614447	0.0620011	0.0625681	0.0631031	0.0635901	0.064074	0.0646101	0.0652091	0.0658374	0.0664278	0.0668821	0.067118	0.0671401
Bolaina	B31-1	0.0592828	0.059204	0.0591031	0.058966	0.0588423	0.058784	0.0587895	0.0588255	0.0588627	0.0588793	0.0588694	0.0588669	0.0589188	0.0590222	0.059129	0.0592244	0.0593514	0.0595397	0.0597616	0.0599863	0.0602333	0.0605387	0.0609049	0.0613085	0.0617178	0.0620763	0.0623166	0.0624345	0.0625191	0.0626734	0.0629289	0.0632559	0.0636212	0.0640048	0.0643882	0.0647657	0.0651565	0.065582	0.0660365	0.0664931	0.0669282	0.067339	0.0677518	0.0682031	0.0686799	0.0690836	0.0692932	0.0692759
Bolaina	B31-2	0.0608214	0.0608642	0.0608732	0.0608203	0.0607366	0.060655	0.0605804	0.0605183	0.0604848	0.0604763	0.060472	0.0604773	0.0605234	0.0606159	0.060728	0.0608597	0.0610577	0.0613534	0.0617147	0.0620817	0.0624232	0.0627449	0.0630644	0.0633884	0.0636917	0.0639242	0.0640673	0.0641728	0.0643119	0.0645036	0.0647334	0.065016	0.065379	0.0657985	0.0662162	0.0666214	0.0670591	0.0675515	0.0680672	0.0685738	0.0690704	0.0695612	0.0700457	0.0705302	0.0709956	0.0713565	0.0715157	0.0714686
Bolaina	B31-3	0.0613903	0.0613246	0.0612676	0.0611724	0.061054	0.0609635	0.0609274	0.0609368	0.0609744	0.0610283	0.0610928	0.0611696	0.0612612	0.061363	0.0614735	0.061607	0.0617781	0.0619827	0.0622146	0.0624871	0.0628073	0.0631419	0.063446	0.0637189	0.0639908	0.0642623	0.064503	0.0647082	0.0649125	0.0651457	0.0654134	0.06572	0.0660717	0.0664572	0.0668599	0.0672911	0.0677753	0.0683063	0.0688504	0.069387	0.0699104	0.0704024	0.070845	0.0712499	0.0716257	0.0719225	0.0720603	0.0720213
Bolaina	B32-1	0.0544091	0.0544293	0.0544397	0.0544129	0.0543752	0.0543554	0.0543493	0.0543453	0.0543473	0.0543562	0.0543599	0.0543573	0.0543657	0.0543967	0.0544533	0.0545495	0.054699	0.0548817	0.0550619	0.0552426	0.0554631	0.0557338	0.0560167	0.0562749	0.0564971	0.0566655	0.0567566	0.0567936	0.0568504	0.0569824	0.0571861	0.0574388	0.0577353	0.0580706	0.0584238	0.0587763	0.0591226	0.0594528	0.0597567	0.0600511	0.0603733	0.0607457	0.0611701	0.0616402	0.0621134	0.062484	0.062648	0.0626056
Bolaina	B32-2	0.0559021	0.0558946	0.0558873	0.0558522	0.0558146	0.0558075	0.0558316	0.0558696	0.055905	0.0559199	0.0559055	0.0558837	0.0558903	0.0559328	0.0559919	0.0560637	0.0561677	0.0563122	0.0564879	0.0566977	0.0569569	0.0572582	0.0575653	0.0578435	0.0580704	0.0582247	0.0583076	0.0583715	0.0584859	0.058673	0.0589091	0.0591762	0.0594716	0.0597767	0.0600681	0.0603586	0.0606862	0.0610627	0.0614715	0.0619049	0.0623587	0.0627996	0.0631911	0.0635444	0.0638877	0.0641896	0.0643741	0.064415
Bolaina	B32-3	0.0566116	0.0565772	0.0565354	0.0564875	0.056463	0.0564633	0.0564474	0.0563905	0.0563191	0.0562755	0.0562846	0.0563578	0.056488	0.0566361	0.0567617	0.0568756	0.0570235	0.057216	0.057415	0.0575934	0.0577617	0.0579361	0.0581231	0.0583393	0.0585939	0.0588464	0.0590323	0.0591432	0.059237	0.0593649	0.0595388	0.0597682	0.0600708	0.0604287	0.060787	0.0611201	0.0614644	0.0618645	0.0623177	0.062782	0.0632168	0.0636106	0.0639894	0.0643919	0.0648049	0.065138	0.0652985	0.0652866
Bolaina	B33-1	0.0540058	0.0540284	0.0540144	0.0539233	0.0537942	0.0536828	0.0536119	0.053584	0.0535901	0.053601	0.0535945	0.0536008	0.0536794	0.0538442	0.0540548	0.0542813	0.0545267	0.0547792	0.0550007	0.0551867	0.0553902	0.0556583	0.0559796	0.0563111	0.0566171	0.0568605	0.057001	0.057044	0.0570684	0.0571789	0.0574333	0.0578148	0.058256	0.0586839	0.059066	0.0594223	0.0597885	0.0601758	0.0605819	0.0610152	0.0614781	0.0619427	0.0623782	0.0627857	0.063168	0.0634838	0.0636774	0.0637387
Bolaina	B33-2	0.0556304	0.0555752	0.0555049	0.0553939	0.0552799	0.0552056	0.0551842	0.0552137	0.0552756	0.0553272	0.0553447	0.0553702	0.055471	0.0556546	0.0558642	0.0560578	0.0562454	0.0564525	0.0566887	0.0569585	0.0572582	0.0575548	0.0578067	0.0580149	0.0582195	0.0584393	0.0586495	0.0588258	0.0589815	0.0591545	0.0593808	0.0596814	0.0600532	0.0604722	0.0609197	0.0613948	0.0618887	0.0623702	0.0628203	0.0632639	0.0637349	0.0642243	0.064688	0.0650884	0.0654045	0.0656248	0.0657587	0.065822
Bolaina	B33-3	0.0560899	0.056013	0.0558877	0.055712	0.0555446	0.0554394	0.05541	0.0554476	0.0555312	0.0556264	0.0557179	0.0558343	0.056007	0.0562174	0.0564278	0.0566438	0.0568925	0.0571587	0.0574066	0.0576539	0.057955	0.0583066	0.0586355	0.0588952	0.0591109	0.0593103	0.0594723	0.0595762	0.0596584	0.0597928	0.0600374	0.0604026	0.0608443	0.0612871	0.0616855	0.0620669	0.0624895	0.0629682	0.0634722	0.0639769	0.0644745	0.0649462	0.0653691	0.0657458	0.066084	0.0663555	0.0665142	0.0665456
Bolaina	B34-1	0.0590989	0.0591139	0.0590679	0.0589527	0.0588269	0.0587249	0.0586372	0.0585725	0.0585704	0.0586417	0.0587509	0.0588716	0.0590108	0.0591694	0.0593268	0.0594833	0.0596722	0.0599118	0.0601789	0.0604411	0.0606842	0.0609007	0.0610918	0.0612892	0.0615315	0.0618053	0.0620463	0.0622133	0.0623334	0.0624659	0.0626529	0.0629083	0.0632226	0.0635664	0.0639132	0.0642612	0.064622	0.064996	0.0653841	0.0658046	0.0662654	0.0667306	0.0671492	0.0675098	0.0678303	0.0681062	0.068303	0.0683896
Bolaina	B34-2	0.0608703	0.0609227	0.0608772	0.0607302	0.0605731	0.0604724	0.0604127	0.0603575	0.0603093	0.0602975	0.0603505	0.060487	0.0607022	0.0609531	0.0611902	0.0614062	0.0616281	0.0618681	0.0621142	0.0623627	0.0626182	0.0628696	0.0631066	0.0633544	0.0636425	0.0639416	0.0641778	0.064314	0.0643802	0.064431	0.0645193	0.0646999	0.065001	0.0653842	0.0657762	0.0661468	0.0665233	0.0669318	0.0673707	0.0678409	0.0683508	0.0688785	0.0693689	0.0697853	0.0701305	0.0704068	0.0705897	0.0706496
Bolaina	B34-3	0.061349	0.0612092	0.061072	0.0609646	0.0609114	0.0608873	0.0608586	0.0608436	0.0608834	0.0609749	0.0610824	0.0612014	0.0613545	0.0615344	0.0617061	0.0618665	0.0620501	0.0622731	0.0625206	0.0627914	0.0631055	0.0634577	0.0638052	0.0641151	0.0643855	0.0646121	0.064778	0.0648889	0.0649835	0.0651007	0.0652612	0.0654805	0.0657703	0.0661233	0.066519	0.0669409	0.0673697	0.0677793	0.0681684	0.068581	0.0690577	0.0695796	0.0700908	0.0705562	0.0709587	0.0712632	0.071434	0.0714741
Bolaina	B35-1	0.0285971	0.028598	0.0285679	0.0284904	0.0284006	0.0283374	0.0282985	0.0282604	0.0282207	0.0282005	0.0282191	0.0282805	0.0283733	0.0284698	0.028539	0.0285746	0.0286051	0.028664	0.0287574	0.0288696	0.0289926	0.029136	0.0293074	0.0294924	0.0296574	0.0297671	0.0298043	0.0297841	0.0297547	0.0297793	0.0298994	0.0301005	0.0303224	0.0305125	0.0306673	0.0308137	0.0309613	0.0310944	0.0312056	0.031308	0.0314073	0.0314892	0.0315487	0.0316072	0.0316848	0.0317735	0.0318486	0.0318865
Bolaina	B35-2	0.0293828	0.0294299	0.0294705	0.0294746	0.0294301	0.0293316	0.0292075	0.0291235	0.0291276	0.0292065	0.0293147	0.0294268	0.0295358	0.0296251	0.0296788	0.0297105	0.0297483	0.0297991	0.0298534	0.0299193	0.0300208	0.030165	0.0303359	0.0305206	0.0307125	0.030889	0.0310156	0.031081	0.0311101	0.031138	0.0311871	0.031268	0.0313814	0.0315136	0.0316448	0.0317676	0.0318917	0.0320284	0.0321788	0.032333	0.0324757	0.0325955	0.0326971	0.0327994	0.0329127	0.0330202	0.0330865	0.033078
Bolaina	B35-3	0.0300124	0.029983	0.0299107	0.0298053	0.0297137	0.0296532	0.0296013	0.0295472	0.029516	0.0295377	0.029617	0.0297355	0.0298647	0.0299737	0.0300452	0.0300878	0.0301235	0.0301681	0.0302361	0.0303529	0.0305361	0.0307653	0.0309884	0.0311633	0.0312809	0.0313498	0.0313776	0.0313722	0.0313531	0.0313559	0.0314229	0.0315744	0.0317834	0.0319925	0.0321649	0.0323098	0.0324525	0.0325976	0.032733	0.0328528	0.032959	0.0330528	0.0331421	0.0332459	0.033374	0.0335058	0.0335982	0.0336091
Bolaina	B36-1	0.0730496	0.0730163	0.0730452	0.0730482	0.0729822	0.0728557	0.072708	0.0726096	0.0726313	0.072775	0.0729648	0.0731293	0.0732645	0.073406	0.0735802	0.0738028	0.0740821	0.0743982	0.0747106	0.0750111	0.0753391	0.0757259	0.0761543	0.0765857	0.0769916	0.0773416	0.0776065	0.0778014	0.0779985	0.0782755	0.0786656	0.079157	0.0797075	0.0802549	0.080754	0.0812185	0.0817018	0.0822294	0.0827786	0.0833178	0.0838333	0.0843131	0.0847413	0.0851075	0.0853915	0.0855468	0.0855337	0.0853652
Bolaina	B36-2	0.0752373	0.0751603	0.0750744	0.0749669	0.0748292	0.0746615	0.0744977	0.0744064	0.0744335	0.0745598	0.0747421	0.0749658	0.0752162	0.0754346	0.0755706	0.0756679	0.075832	0.076117	0.0764966	0.076935	0.0774213	0.0779305	0.078416	0.0788537	0.0792459	0.0795836	0.0798567	0.0800985	0.0803632	0.0806643	0.0809906	0.0813679	0.0818342	0.0823613	0.0828711	0.0833389	0.0838166	0.0843468	0.0849119	0.0854776	0.0860287	0.0865491	0.0870149	0.0874168	0.0877465	0.0879645	0.0880236	0.0879197
Bolaina	B36-3	0.0757528	0.0756276	0.0755484	0.0754855	0.0754118	0.0753151	0.075217	0.0751793	0.0752522	0.0754159	0.0756101	0.0758085	0.0760185	0.0762257	0.0764062	0.0765924	0.0768549	0.0772045	0.0775755	0.0779245	0.0782837	0.0786924	0.0791338	0.0795624	0.07995	0.0802822	0.0805594	0.0808197	0.0811158	0.081457	0.0818194	0.0822107	0.0826665	0.0831773	0.0836847	0.084168	0.0846744	0.0852437	0.0858542	0.086461	0.0870391	0.0875664	0.088013	0.0883698	0.0886488	0.0888409	0.0889093	0.088829
Bolaina	B37-1	0.0511764	0.0511932	0.051179	0.0511146	0.051005	0.0508623	0.050716	0.050629	0.0506588	0.0507935	0.0509564	0.0510803	0.0511551	0.05121	0.0512863	0.0514267	0.0516527	0.0519377	0.0522248	0.0524792	0.0527046	0.0529129	0.0531064	0.0532886	0.0534592	0.0536011	0.0537033	0.0537953	0.0539251	0.0541045	0.0543071	0.0545184	0.0547548	0.0550308	0.0553407	0.0556766	0.0560372	0.0564189	0.056821	0.0572562	0.0577279	0.0582022	0.0586316	0.0589983	0.0593048	0.0595309	0.0596362	0.0596052
Bolaina	B37-2	0.0528883	0.0528547	0.0528346	0.0528009	0.0527363	0.0526407	0.0525561	0.0525602	0.0526931	0.0528931	0.0530488	0.0531102	0.0531194	0.0531452	0.0532299	0.0533893	0.0536125	0.0538559	0.0540756	0.0542744	0.0544866	0.0547202	0.05495	0.0551609	0.0553556	0.055524	0.0556544	0.0557752	0.0559401	0.0561675	0.0564364	0.0567374	0.0570796	0.0574424	0.0577772	0.058073	0.0583812	0.058754	0.0591884	0.0596422	0.06008	0.0604917	0.0608862	0.0612688	0.0616102	0.0618459	0.0619318	0.061889
Bolaina	B37-3	0.0535815	0.0535177	0.0534711	0.0533967	0.0532748	0.0531217	0.0529874	0.0529398	0.0530136	0.0531641	0.0533018	0.0533851	0.0534532	0.0535624	0.0537257	0.0539255	0.0541476	0.0543819	0.0546131	0.0548362	0.0550654	0.0553105	0.0555592	0.0557922	0.0559977	0.0561645	0.0562875	0.0563922	0.0565319	0.0567461	0.0570313	0.057358	0.0576988	0.058035	0.058356	0.0586682	0.0589982	0.0593785	0.0598295	0.0603446	0.0608835	0.0613874	0.0618162	0.0621643	0.0624335	0.0626069	0.0626675	0.062622
Bolaina	B38-1	0.0479809	0.0479621	0.0479179	0.0478108	0.0476428	0.0474389	0.0472491	0.0471573	0.0472291	0.0474358	0.0476709	0.0478533	0.0479805	0.0480793	0.0481593	0.048233	0.0483302	0.048466	0.0486273	0.0488095	0.0490326	0.0493025	0.0495887	0.0498543	0.0500809	0.0502521	0.0503531	0.0504032	0.0504572	0.0505599	0.0507225	0.0509441	0.0512205	0.0515254	0.0518244	0.0521212	0.0524585	0.0528599	0.0533015	0.0537521	0.0542065	0.0546656	0.0551102	0.0555095	0.0558338	0.0560531	0.0561474	0.0561217
Bolaina	B38-2	0.0492088	0.0492153	0.0492407	0.0492051	0.0490851	0.0489177	0.0487715	0.0487178	0.0487862	0.0489262	0.0490418	0.0490805	0.0490699	0.0490706	0.0491252	0.0492519	0.0494446	0.0496648	0.0498647	0.0500369	0.050225	0.0504776	0.0508032	0.0511593	0.0514674	0.0516577	0.0517394	0.0518104	0.0519587	0.0521682	0.052366	0.0525387	0.0527443	0.0530187	0.0533387	0.053679	0.0540459	0.0544388	0.0548325	0.0552199	0.0556311	0.0560876	0.0565636	0.0570033	0.0573507	0.0575658	0.0576427	0.0576145
Bolaina	B38-3	0.0497727	0.0496933	0.0496466	0.0495849	0.0494671	0.0492891	0.0491006	0.0489917	0.0490201	0.0491498	0.0492906	0.0493949	0.049481	0.049573	0.0496715	0.0497853	0.049941	0.0501436	0.0503651	0.0505891	0.0508321	0.0511076	0.0513975	0.0516697	0.0518968	0.0520512	0.0521186	0.0521311	0.0521631	0.0522787	0.0524928	0.0527765	0.0530854	0.0533876	0.0536881	0.0540223	0.0544133	0.0548449	0.0552905	0.0557437	0.0562007	0.0566415	0.0570584	0.0574729	0.0578815	0.0582082	0.0583624	0.0583303
Bolaina	B39-1	0.0534815	0.0534285	0.0533876	0.0532955	0.0531272	0.0529145	0.0527335	0.0526731	0.0527725	0.0529771	0.0531821	0.0533275	0.0534292	0.0535268	0.0536434	0.0537928	0.0539832	0.0542025	0.0544288	0.0546616	0.0549191	0.0552082	0.0555215	0.0558521	0.0561773	0.0564414	0.0566034	0.0566971	0.0568058	0.0569832	0.0572342	0.0575538	0.0579325	0.0583285	0.0586918	0.0590241	0.0593773	0.0597897	0.0602552	0.0607519	0.0612594	0.0617484	0.0621884	0.0625669	0.0628746	0.0630816	0.0631628	0.063133
Bolaina	B39-2	0.054986	0.0549972	0.0549164	0.0547311	0.0545051	0.0543138	0.0541881	0.0541365	0.0541734	0.0542929	0.0544469	0.054583	0.0546872	0.0547774	0.0548794	0.0550179	0.055203	0.0554167	0.0556374	0.0558805	0.0561763	0.0565081	0.0568182	0.0570834	0.0573348	0.0575902	0.0578229	0.0580195	0.0582147	0.0584402	0.0586885	0.0589586	0.0592873	0.0596958	0.0601389	0.0605497	0.0609169	0.0612854	0.0617011	0.0621791	0.0627081	0.0632584	0.0637847	0.0642376	0.0645747	0.0647712	0.0648389	0.0648206
Bolaina	B39-3	0.0552141	0.0551425	0.055054	0.054933	0.0547922	0.0546556	0.0545546	0.0545334	0.0546164	0.0547696	0.0549253	0.0550493	0.055157	0.0552709	0.0554	0.0555589	0.0557684	0.0560276	0.0563112	0.0565977	0.0568806	0.0571562	0.0574264	0.0577056	0.0579942	0.0582581	0.058468	0.0586463	0.0588392	0.0590577	0.0592897	0.0595513	0.0598763	0.0602573	0.0606484	0.0610268	0.0614119	0.0618247	0.0622671	0.0627399	0.0632398	0.0637385	0.0642022	0.064626	0.0650089	0.0653015	0.0654285	0.0653683
Bolaina	B40-1	0.0451889	0.0452372	0.0453036	0.0452852	0.0451387	0.0449038	0.0446734	0.0445474	0.0445729	0.0447024	0.0448279	0.0448782	0.0448747	0.0448863	0.0449566	0.0450847	0.045248	0.0454188	0.0455741	0.0457146	0.0458693	0.0460687	0.0463133	0.0465701	0.0467886	0.0469278	0.046989	0.0470263	0.0471032	0.0472407	0.0474249	0.0476538	0.047943	0.0482815	0.0486211	0.0489283	0.0492222	0.0495477	0.0499285	0.050357	0.0508101	0.0512614	0.0516885	0.0520794	0.0524201	0.0526766	0.0528042	0.0527784
Bolaina	B40-2	0.0461815	0.0461377	0.0461001	0.0460126	0.0458657	0.0456958	0.0455608	0.0455199	0.0455904	0.0457123	0.045798	0.0458334	0.0458824	0.0459797	0.0460808	0.0461479	0.0462248	0.0463756	0.046588	0.0467972	0.0469827	0.047186	0.0474331	0.0476869	0.0478868	0.0480126	0.0480985	0.0481978	0.0483407	0.0485236	0.0487354	0.0489804	0.0492636	0.0495662	0.049861	0.050151	0.0504698	0.0508426	0.0512673	0.0517293	0.0522062	0.0526585	0.0530454	0.0533604	0.0536249	0.0538429	0.0539817	0.0540015
Bolaina	B40-3	0.0463948	0.0463963	0.0464315	0.046424	0.0463418	0.046194	0.0460308	0.0459384	0.0459761	0.0461057	0.0462194	0.0462481	0.0462158	0.0461915	0.0462252	0.046335	0.0465139	0.0467271	0.0469319	0.0471214	0.0473318	0.0475927	0.0478844	0.0481502	0.0483442	0.0484657	0.0485602	0.0486835	0.0488496	0.0490279	0.0492011	0.0494031	0.0496719	0.0499909	0.0503159	0.0506428	0.0510074	0.0514237	0.0518615	0.052288	0.0526976	0.0531004	0.0535095	0.0539301	0.054329	0.0546213	0.0547258	0.0546357
Bolaina	B41-1	0.0638653	0.0638019	0.063757	0.0637341	0.063766	0.0638407	0.0638945	0.0638958	0.0638751	0.0638554	0.0638198	0.0637723	0.0637719	0.063867	0.064036	0.0642232	0.0644023	0.0645827	0.0647855	0.0650361	0.0653509	0.0657099	0.0660664	0.0663939	0.0666983	0.0669887	0.067275	0.0675909	0.0679689	0.0683865	0.0687866	0.0691668	0.0695976	0.0701351	0.0707566	0.071397	0.0720139	0.0726037	0.0731869	0.0737939	0.0744356	0.0750792	0.0756762	0.0762067	0.0766655	0.077018	0.0772143	0.0772389
Bolaina	B41-2	0.06584	0.0657709	0.0657558	0.0657537	0.0657326	0.0656754	0.0655935	0.0655377	0.0655425	0.0655632	0.0655272	0.0654445	0.0654037	0.065458	0.0655866	0.0657714	0.066034	0.0663738	0.0667393	0.0670913	0.0674428	0.0678095	0.0681702	0.0685002	0.0688009	0.0690822	0.0693621	0.0696861	0.0700924	0.0705503	0.0709887	0.0713931	0.0718169	0.0722977	0.072825	0.0733953	0.0740292	0.0747209	0.075432	0.0761507	0.0768949	0.0776431	0.0783223	0.0788831	0.0793294	0.0796609	0.0798474	0.0798735
Bolaina	B41-3	0.0660198	0.0659632	0.0659136	0.0658586	0.0658358	0.0658708	0.0659376	0.0659965	0.0660285	0.0660209	0.0659656	0.0658931	0.0658689	0.06594	0.066111	0.0663717	0.0667054	0.0670615	0.0673745	0.0676314	0.0678839	0.0681761	0.0684968	0.0688178	0.0691394	0.0694757	0.069828	0.0701932	0.0705743	0.0709748	0.0714006	0.0718665	0.0723722	0.0728874	0.0733971	0.073948	0.0746018	0.075347	0.0761092	0.0768444	0.0775689	0.0782923	0.0789795	0.0795883	0.0800917	0.0804526	0.0806277	0.0806105
Bolaina	B42-1	0.0759018	0.0757742	0.0757106	0.0756725	0.0756481	0.0756139	0.0755418	0.0754593	0.0754294	0.0754553	0.0754759	0.0754712	0.0755031	0.0756244	0.0758131	0.0760274	0.0762702	0.0765633	0.0769034	0.0772723	0.0776493	0.0779958	0.0782749	0.0785087	0.07877	0.0791006	0.0794801	0.0798794	0.0802927	0.0807063	0.081097	0.081483	0.0819219	0.0824372	0.0829933	0.083558	0.0841439	0.084776	0.0854609	0.0861978	0.0869749	0.087745	0.0884443	0.0890454	0.089551	0.0899428	0.0901871	0.0902796
Bolaina	B42-2	0.0775019	0.077349	0.0772511	0.07722	0.0772476	0.0772653	0.0771992	0.0770716	0.0769739	0.0769392	0.0769202	0.0769021	0.0769503	0.0771153	0.0773617	0.0776305	0.0779162	0.078243	0.0786117	0.0790002	0.0793805	0.0797188	0.0799993	0.080259	0.0805535	0.0808858	0.0812223	0.0815743	0.0819936	0.0824822	0.082979	0.0834551	0.0839541	0.0845171	0.0851326	0.0857802	0.0864597	0.0871553	0.0878338	0.088502	0.089208	0.0899595	0.0906909	0.0913316	0.0918531	0.0922335	0.0924354	0.0924444
Bolaina	B42-3	0.0782026	0.0780983	0.0779958	0.0779156	0.0778819	0.0778595	0.0777966	0.0777074	0.0776428	0.0776	0.0775418	0.0774894	0.0775127	0.0776308	0.0777986	0.077999	0.0782695	0.0786244	0.0790229	0.079435	0.0798711	0.0803238	0.0807453	0.0811117	0.0814561	0.0818131	0.0821792	0.0825428	0.0829075	0.0832725	0.0836393	0.0840429	0.0845307	0.0851038	0.0857213	0.0863611	0.0870282	0.0877135	0.0884024	0.0891197	0.0898998	0.090708	0.0914529	0.0920821	0.0926054	0.0930187	0.0932741	0.0933378
Bolaina	B43-1	0.0700186	0.0699033	0.0698698	0.0698832	0.0699109	0.0699295	0.0699133	0.0698472	0.0697422	0.0696259	0.0695301	0.0694836	0.0694985	0.0695673	0.0696914	0.0698994	0.0702065	0.0705657	0.0708934	0.0711408	0.0713178	0.0714615	0.0716175	0.0718324	0.0721186	0.0724353	0.0727462	0.0730795	0.0734814	0.0739266	0.0743405	0.0747089	0.0751047	0.0755941	0.0761673	0.0767713	0.0773652	0.0779352	0.0784953	0.0790848	0.0797301	0.0803995	0.0810216	0.081542	0.0819359	0.082186	0.082294	0.0822966
Bolaina	B43-2	0.0717022	0.0715665	0.0714863	0.0714256	0.0713628	0.0712877	0.0712074	0.0711585	0.071171	0.0712204	0.0712622	0.0713098	0.0714191	0.071592	0.0717626	0.0719002	0.0720629	0.0723163	0.0726472	0.0729893	0.0732928	0.0735407	0.0737395	0.0739276	0.0741595	0.0744537	0.0747779	0.075102	0.0754373	0.0758066	0.0762119	0.0766499	0.0771331	0.0776726	0.0782583	0.0788687	0.0794874	0.0801077	0.0807383	0.0813969	0.0820784	0.0827363	0.0833211	0.0838196	0.0842292	0.0845182	0.0846549	0.0846558
Bolaina	B43-3	0.0725323	0.0723698	0.0722224	0.0721558	0.0721853	0.0722236	0.0721706	0.0720468	0.0719647	0.071976	0.0720233	0.0720441	0.0720469	0.0720696	0.0721361	0.0722726	0.0725067	0.0728237	0.0731706	0.0735161	0.0738609	0.0741897	0.0744726	0.0747216	0.0749857	0.0752804	0.0755824	0.0758981	0.0762655	0.0766784	0.0770784	0.0774474	0.0778449	0.0783318	0.0789093	0.0795504	0.0802359	0.0809394	0.0816259	0.0822902	0.0829548	0.0836145	0.08422	0.0847281	0.0851261	0.0854045	0.0855496	0.0855639
Bolaina	B44-1	0.046752	0.0467118	0.0467125	0.0467406	0.0467724	0.0467694	0.0467086	0.0466193	0.0465502	0.0465039	0.0464441	0.0463647	0.0463002	0.0462649	0.0462362	0.0462156	0.0462595	0.0464227	0.0466982	0.0470242	0.0473266	0.0475519	0.0476967	0.0478198	0.0479941	0.0482351	0.0484986	0.0487427	0.0489584	0.0491474	0.0493189	0.0495118	0.0497744	0.0501108	0.0504792	0.0508424	0.0511858	0.051491	0.0517417	0.0519635	0.0522106	0.0524963	0.0527707	0.0529745	0.0530808	0.0530838	0.0529905	0.0528381
Bolaina	B44-2	0.0476341	0.0476601	0.0477425	0.0478078	0.0478161	0.0477603	0.0476621	0.0475767	0.0475569	0.0475918	0.0476169	0.0475919	0.0475389	0.0474961	0.0474796	0.0475029	0.0475895	0.047739	0.0479113	0.0480692	0.0482155	0.0483702	0.048539	0.0487247	0.048943	0.0491995	0.0494662	0.049706	0.0499104	0.0501028	0.0503163	0.0505795	0.05091	0.0513044	0.0517325	0.0521446	0.0524917	0.052756	0.0529762	0.0532239	0.0535324	0.0538603	0.0541373	0.0543276	0.0544247	0.0544164	0.054301	0.0541192
Bolaina	B44-3	0.0480413	0.0480434	0.0480487	0.0480238	0.0479895	0.0479746	0.0479763	0.0479799	0.0479837	0.0479872	0.047984	0.0479752	0.0479664	0.0479461	0.0479012	0.0478642	0.047906	0.0480608	0.0482866	0.0485156	0.0487165	0.048888	0.0490277	0.0491452	0.0492833	0.0494893	0.0497649	0.0500669	0.0503538	0.0506181	0.0508803	0.051168	0.0514983	0.0518696	0.0522634	0.0526529	0.053006	0.0532963	0.0535284	0.0537468	0.0539974	0.0542808	0.054554	0.0547694	0.0548958	0.0549174	0.0548437	0.054714
Bolaina	B45-1	0.0697971	0.0696681	0.0695907	0.0695302	0.0694737	0.0694087	0.0693266	0.0692547	0.0692274	0.0692278	0.0692112	0.0691829	0.0691956	0.0692739	0.0694015	0.0695788	0.0698271	0.0701278	0.0704229	0.0706886	0.0709546	0.0712385	0.0715188	0.071788	0.0720798	0.0724214	0.0727988	0.0731825	0.0735549	0.0739085	0.0742523	0.07462	0.0750395	0.0755057	0.0760139	0.0765921	0.0772569	0.0779653	0.0786623	0.079356	0.0800838	0.0808243	0.0815091	0.0821043	0.0826097	0.0829927	0.0831974	0.0832156
Bolaina	B45-2	0.071073	0.0710568	0.0709863	0.0708646	0.0707583	0.0706842	0.0705932	0.0704699	0.0703654	0.0703145	0.0702988	0.0703116	0.0703862	0.0705302	0.0706941	0.0708421	0.0710062	0.0712432	0.0715735	0.0719756	0.0723989	0.0727692	0.0730333	0.0732177	0.0734034	0.0736397	0.0739249	0.0742609	0.0746578	0.0750857	0.0754932	0.0758905	0.076351	0.0769132	0.0775394	0.078186	0.0788552	0.0795592	0.0802877	0.0810323	0.081793	0.0825409	0.0832206	0.0838053	0.0843079	0.0847259	0.0850171	0.0851321
Bolaina	B45-3	0.0712361	0.0711362	0.0710741	0.0710264	0.0709932	0.0709637	0.0709169	0.0708633	0.0708341	0.0708271	0.0708198	0.070833	0.070915	0.0710584	0.0712053	0.071345	0.0715367	0.0718151	0.0721416	0.0724714	0.0728028	0.0731325	0.0734242	0.0736648	0.0739025	0.0741956	0.074561	0.0749905	0.0754661	0.0759417	0.0763637	0.0767411	0.0771505	0.0776507	0.0782311	0.0788554	0.0795115	0.0801985	0.0809099	0.0816492	0.0824252	0.0832117	0.0839474	0.0845859	0.0851118	0.0855055	0.0857339	0.0857781
Bolaina	B46-1	0.0397648	0.0397174	0.0397175	0.039745	0.0397753	0.0397805	0.0397543	0.0397316	0.0397475	0.0397821	0.039784	0.0397479	0.039722	0.0397349	0.039763	0.0397919	0.0398645	0.0400337	0.0402887	0.0405572	0.0407707	0.0409109	0.0410066	0.0411025	0.0412264	0.0413797	0.0415599	0.0417788	0.0420382	0.0422984	0.0425046	0.0426501	0.0427853	0.0429604	0.0431847	0.0434451	0.0437334	0.0440446	0.044366	0.0446829	0.0449813	0.0452456	0.0454748	0.0456959	0.0459344	0.0461637	0.0463122	0.0463325
Bolaina	B46-2	0.0405967	0.0406039	0.0406191	0.040644	0.0406852	0.040718	0.0407002	0.0406297	0.0405512	0.0405006	0.0404767	0.0404702	0.040484	0.0405164	0.0405619	0.0406397	0.0407875	0.0410111	0.0412642	0.041491	0.0416667	0.0417937	0.0418899	0.0419901	0.0421321	0.0423247	0.0425453	0.0427693	0.0429812	0.0431647	0.0433161	0.0434723	0.0436896	0.0439834	0.0443099	0.0446154	0.0448817	0.0451226	0.0453668	0.0456483	0.0459854	0.0463557	0.0467062	0.0469942	0.0472025	0.0473235	0.0473568	0.0473248
Bolaina	B46-3	0.0410405	0.0409894	0.0409975	0.0410354	0.0410917	0.0411571	0.0412034	0.0412077	0.0411777	0.0411391	0.0411157	0.0411256	0.0411681	0.0412106	0.0412232	0.041235	0.0413189	0.0415075	0.0417541	0.0419897	0.0421868	0.0423499	0.0424825	0.0425931	0.042711	0.0428649	0.0430543	0.0432581	0.0434615	0.0436638	0.0438719	0.0440981	0.0443562	0.0446506	0.0449716	0.0452991	0.0456075	0.0458794	0.0461267	0.0463869	0.0466813	0.0469918	0.04729	0.0475663	0.047808	0.0479767	0.0480467	0.0480464
Bolaina	B47-1	0.0449642	0.0449092	0.0448865	0.044894	0.0449328	0.0449728	0.0449687	0.0449216	0.0448769	0.0448549	0.0448282	0.0447772	0.0447242	0.0447061	0.0447515	0.0448874	0.0451193	0.0453964	0.0456413	0.0458323	0.0460131	0.0462126	0.0464005	0.0465419	0.0466483	0.0467516	0.0468673	0.0470058	0.0471847	0.047407	0.0476548	0.0479203	0.0482165	0.0485478	0.0489	0.0492712	0.049678	0.0501199	0.0505664	0.0509952	0.0514176	0.0518524	0.0522938	0.0527131	0.0530716	0.0533281	0.0534581	0.0534689
Bolaina	B47-2	0.0463974	0.0463144	0.0462863	0.0463035	0.0463312	0.0463256	0.0462775	0.046231	0.0462282	0.0462477	0.0462355	0.0461845	0.0461383	0.046128	0.0461548	0.0462339	0.0463972	0.0466385	0.0469025	0.0471456	0.0473663	0.0475651	0.047721	0.0478308	0.0479353	0.0480815	0.0482837	0.0485337	0.0488182	0.0491138	0.0493959	0.0496721	0.049979	0.0503343	0.0507139	0.0510835	0.0514318	0.0517697	0.0521242	0.0525342	0.0530204	0.0535509	0.054057	0.0544872	0.0548245	0.0550586	0.0551783	0.0551925
Bolaina	B47-3	0.0469304	0.0468595	0.0468345	0.0468343	0.0468341	0.0468014	0.0467307	0.0466782	0.0467035	0.046782	0.0468272	0.046803	0.046759	0.0467514	0.0467893	0.0468708	0.047011	0.0472064	0.0474168	0.0476127	0.0478062	0.0480146	0.0482252	0.0484197	0.0486028	0.0487868	0.0489748	0.0491739	0.0493972	0.0496403	0.0498839	0.050132	0.0504214	0.0507795	0.0511947	0.0516346	0.0520724	0.0524914	0.0528907	0.0532925	0.0537241	0.0541862	0.0546508	0.0550825	0.0554422	0.0556878	0.0558045	0.0558205
Bolaina	B48-1	0.0561532	0.0560025	0.0557474	0.0554884	0.0553364	0.0553159	0.0553712	0.0554461	0.0555191	0.0555832	0.0556395	0.0557121	0.0558312	0.055999	0.0561955	0.056407	0.056625	0.0568358	0.0570403	0.057266	0.0575276	0.0578008	0.0580659	0.0583462	0.0586568	0.0589547	0.0591943	0.0594073	0.0596628	0.059974	0.0603082	0.0606636	0.0610613	0.0614763	0.0618543	0.0621969	0.0625708	0.0630288	0.0635738	0.0641893	0.0648489	0.0655006	0.0660988	0.066649	0.0671649	0.0675949	0.0678578	0.0679425
Bolaina	B48-2	0.057119	0.0570514	0.056935	0.0568103	0.0567547	0.056786	0.0568435	0.0568592	0.0568136	0.0567341	0.0566766	0.0567019	0.0568309	0.0570232	0.0572268	0.057437	0.0576795	0.0579526	0.0582274	0.0584939	0.0587679	0.0590568	0.0593504	0.0596383	0.0599059	0.0601354	0.0603446	0.0605982	0.0609348	0.0613094	0.0616545	0.061972	0.062312	0.0626922	0.0630994	0.0635489	0.0640699	0.064643	0.0652174	0.0657892	0.0664032	0.0670764	0.0677708	0.0684372	0.0690272	0.0694679	0.0696939	0.0697135
Bolaina	B48-3	0.0575573	0.0575352	0.0573792	0.0571498	0.0569596	0.0568707	0.0568702	0.0569155	0.0569663	0.0569921	0.0569962	0.0570251	0.0571221	0.0572815	0.0574754	0.0577037	0.0579811	0.0582895	0.0585872	0.0588591	0.059123	0.0594005	0.0597097	0.0600662	0.0604542	0.0608201	0.0611348	0.0614342	0.0617553	0.0620652	0.062312	0.0625169	0.0627562	0.0630742	0.0634704	0.0639504	0.0645232	0.065158	0.0658043	0.06645	0.0671113	0.0677772	0.0684148	0.0690093	0.0695425	0.0699491	0.070163	0.070193
Bolaina	B49-1	0.0562003	0.0560889	0.0558867	0.0556535	0.0555055	0.0554962	0.0555783	0.0556738	0.0557328	0.0557314	0.0556713	0.0556008	0.0555948	0.0556976	0.0559038	0.0561836	0.0564985	0.0567978	0.0570381	0.0572129	0.0573489	0.0574872	0.0576824	0.0579797	0.0583513	0.0586885	0.0589095	0.0590519	0.0592118	0.0594211	0.0596436	0.0598633	0.0601093	0.0604042	0.0607459	0.0611306	0.0615456	0.0619554	0.0623465	0.062769	0.0632762	0.0638425	0.064396	0.0649061	0.0653706	0.065738	0.065926	0.0659165
Bolaina	B49-2	0.0573735	0.0573128	0.0571976	0.0570681	0.0569885	0.0569726	0.0569919	0.0570297	0.0570799	0.0571186	0.0571332	0.0571638	0.0572618	0.0574167	0.0575745	0.0577218	0.0578947	0.0581081	0.0583338	0.0585521	0.0587766	0.0590171	0.0592645	0.0595173	0.0597824	0.0600476	0.0602951	0.0605364	0.0607897	0.0610341	0.0612394	0.0614369	0.0617007	0.0620577	0.0624667	0.0628891	0.0633278	0.063789	0.0642593	0.0647367	0.0652437	0.0657914	0.0663589	0.0669092	0.0673938	0.0677493	0.0679309	0.0679485
Bolaina	B49-3	0.0579938	0.0578677	0.0576827	0.057509	0.0574169	0.0574169	0.0574637	0.0575194	0.0575828	0.0576529	0.0576998	0.0576953	0.0576583	0.057655	0.0577573	0.0579909	0.0583113	0.0586323	0.0588913	0.0590855	0.0592472	0.0594133	0.0596299	0.0599385	0.0603135	0.0606549	0.0608943	0.0610818	0.0613127	0.061601	0.0618878	0.0621509	0.0624286	0.0627448	0.0630871	0.0634614	0.0638993	0.0643981	0.0649088	0.0653996	0.0658883	0.0664031	0.0669485	0.0675079	0.0680293	0.0684143	0.0685811	0.0685474
Bolaina	B50-1	0.049096	0.0490264	0.0488517	0.0486487	0.0485244	0.0485134	0.0485568	0.048574	0.048531	0.0484484	0.0483825	0.0483986	0.0485295	0.0487501	0.0490071	0.0492692	0.0495316	0.0497881	0.0500285	0.0502508	0.0504523	0.0506256	0.0507892	0.0509904	0.0512422	0.0514898	0.0516845	0.0518586	0.0520719	0.0523156	0.0525336	0.0527205	0.0529309	0.053201	0.0535213	0.0538814	0.0542843	0.0547181	0.0551614	0.0556182	0.0561053	0.0566131	0.057117	0.0576069	0.0580581	0.0583961	0.0585571	0.0585672
Bolaina	B50-2	0.0497417	0.0496411	0.0495191	0.0493863	0.0492813	0.0492335	0.0492449	0.0493076	0.0494005	0.0494723	0.049476	0.0494342	0.049432	0.0495318	0.0497225	0.0499546	0.0501914	0.0504182	0.050636	0.0508587	0.0510975	0.0513462	0.0516039	0.0518907	0.0522076	0.0524995	0.0527136	0.0528855	0.0531112	0.0534279	0.0537725	0.0540682	0.0543074	0.0545396	0.0548187	0.0551713	0.0555862	0.0560257	0.0564695	0.0569382	0.0574508	0.0579766	0.0584646	0.058899	0.0592822	0.0595824	0.0597555	0.0598027
Bolaina	B50-3	0.0499434	0.0498339	0.0497087	0.0496144	0.0495902	0.0496157	0.0496399	0.0496471	0.0496589	0.0496846	0.0497143	0.0497537	0.04983	0.0499654	0.0501672	0.0504319	0.0507305	0.0510069	0.0512269	0.0514164	0.0516222	0.0518547	0.0521029	0.0523732	0.0526618	0.0529163	0.0530887	0.0532154	0.0533851	0.0536344	0.0539284	0.0542324	0.0545445	0.0548601	0.0551631	0.055459	0.0557766	0.0561391	0.0565655	0.0570842	0.0576966	0.0583381	0.0589225	0.0594135	0.0598128	0.0601006	0.06025	0.0602814
Capirona	C1-1	0.0612051	0.0611598	0.0610822	0.0610119	0.0609776	0.0609653	0.060956	0.0609688	0.0610338	0.0611389	0.0612384	0.0613005	0.0613175	0.0612954	0.0612698	0.0613069	0.0614356	0.0615968	0.0617103	0.0617826	0.0618937	0.0620809	0.0622939	0.0624716	0.0626145	0.0627596	0.0629259	0.063106	0.0632893	0.0634802	0.0637064	0.0640048	0.0643847	0.0648186	0.0652845	0.0657907	0.0663309	0.0668428	0.0672582	0.067576	0.0678405	0.0680684	0.0682441	0.0683681	0.0684548	0.068494	0.0684654	0.0683832
Capirona	C1-2	0.0631405	0.0631202	0.0630554	0.0629548	0.0628529	0.0627741	0.0627177	0.0626934	0.0627279	0.062819	0.0629249	0.0630176	0.0631108	0.063218	0.0633255	0.0634232	0.0635206	0.0636162	0.0636929	0.0637635	0.0638761	0.0640489	0.0642384	0.0643999	0.0645411	0.0646883	0.0648379	0.0649756	0.0651147	0.0652896	0.0655292	0.0658529	0.066266	0.0667428	0.0672411	0.0677438	0.0682575	0.0687632	0.0692105	0.0695743	0.0698796	0.0701523	0.0703827	0.0705567	0.070681	0.0707572	0.0707626	0.0706816
Capirona	C1-3	0.0639471	0.0639861	0.06396	0.063845	0.0636981	0.063598	0.0635731	0.0635966	0.0636304	0.0636617	0.0637118	0.0638118	0.0639536	0.0640788	0.064147	0.0641981	0.0643023	0.06446	0.064607	0.0647163	0.0648306	0.064978	0.0651184	0.065207	0.0652633	0.0653435	0.0654793	0.0656735	0.0659236	0.0662187	0.0665406	0.0668902	0.0672916	0.0677533	0.0682466	0.0687382	0.0692198	0.0696895	0.0701284	0.0705099	0.0708174	0.0710501	0.0712255	0.0713709	0.0714887	0.0715426	0.0715048	0.0714061
Capirona	C2-1	0.0718771	0.0718636	0.0718236	0.0717564	0.0716843	0.0716276	0.0715989	0.071621	0.0717049	0.0718132	0.0718889	0.071923	0.0719508	0.0719917	0.0720387	0.0721	0.0721894	0.0722761	0.0723066	0.0722862	0.0722862	0.072356	0.0724774	0.0726128	0.0727484	0.0728756	0.0729781	0.0730614	0.0731586	0.0732997	0.0735034	0.0737937	0.0741863	0.0746613	0.0751844	0.075744	0.0763324	0.0769064	0.0774208	0.0778861	0.0783385	0.0787643	0.0791122	0.0793668	0.0795491	0.079658	0.0796829	0.0796635
Capirona	C2-2	0.0742414	0.0742657	0.0742771	0.0742619	0.0742239	0.074168	0.0741264	0.074174	0.0743514	0.0745823	0.0747353	0.0747685	0.0747534	0.0747626	0.0748043	0.0748683	0.0749566	0.0750475	0.0750968	0.0751047	0.0751309	0.0752131	0.075316	0.0753875	0.0754305	0.075494	0.0756188	0.0758103	0.0760444	0.0762964	0.0765795	0.0769447	0.0774168	0.0779486	0.078472	0.0789743	0.0794822	0.0799963	0.080494	0.0809766	0.0814506	0.0818754	0.0821938	0.0824089	0.0825718	0.0827012	0.0827762	0.0827967
Capirona	C2-3	0.0756283	0.0756447	0.0756559	0.075661	0.0756759	0.0757	0.0757213	0.0757471	0.0757882	0.0758233	0.0758318	0.075848	0.0759244	0.0760475	0.0761534	0.076218	0.0762706	0.0763195	0.0763435	0.0763613	0.0764319	0.0765616	0.0766774	0.0767273	0.0767509	0.0768167	0.0769343	0.0770617	0.0771737	0.0772972	0.0774968	0.0778296	0.0782946	0.0788312	0.0793837	0.0799494	0.0805365	0.0811057	0.0816091	0.0820645	0.0825283	0.0830028	0.0834289	0.0837631	0.0840046	0.0841566	0.0842202	0.0842204
Capirona	C3-1	0.0610547	0.061038	0.060975	0.060904	0.0608871	0.0609224	0.060951	0.0609442	0.0609271	0.0609218	0.0609236	0.0609355	0.0609727	0.0610248	0.061058	0.0610598	0.0610418	0.0610018	0.0609286	0.0608385	0.0607581	0.0606746	0.0605537	0.0604036	0.0602721	0.060182	0.0601197	0.0600852	0.0601042	0.0601888	0.0603303	0.0605289	0.0607849	0.0610673	0.0613415	0.0616247	0.0619674	0.0623807	0.0628247	0.0632647	0.0636852	0.0640532	0.064328	0.0645137	0.0646576	0.064793	0.0649244	0.065055
Capirona	C3-2	0.0634919	0.0635446	0.0635388	0.063497	0.0634966	0.0635545	0.0636056	0.0635946	0.0635311	0.0634583	0.0634215	0.0634588	0.0635648	0.0636641	0.0636773	0.0636138	0.0635492	0.06352	0.0634943	0.063437	0.063339	0.0631877	0.0629737	0.0627361	0.0625422	0.0624183	0.0623505	0.0623468	0.0624362	0.0626071	0.0628097	0.0630239	0.0632647	0.063521	0.0637568	0.0639848	0.0642735	0.0646636	0.0651277	0.0656188	0.0661024	0.0665338	0.0668664	0.0671076	0.0673124	0.0675043	0.0676483	0.0677125
Capirona	C3-3	0.0643874	0.064364	0.0642914	0.0642217	0.0642212	0.0642763	0.0643056	0.0642649	0.0641896	0.0641388	0.064149	0.0642351	0.0643788	0.0645108	0.0645565	0.0645088	0.0644188	0.0643276	0.0642496	0.064201	0.064182	0.0641373	0.0640023	0.0637963	0.0636118	0.0635081	0.0634684	0.0634641	0.0635034	0.0636021	0.0637535	0.0639424	0.0641564	0.0643832	0.0646312	0.0649436	0.0653545	0.0658333	0.0663116	0.0667539	0.0671615	0.067522	0.0678128	0.0680447	0.0682519	0.0684398	0.0685889	0.0686966
Capirona	C4-1	0.0640298	0.0639979	0.0639814	0.0639828	0.0640284	0.0641072	0.0641552	0.0641212	0.0640187	0.0639078	0.0638603	0.0639295	0.064102	0.0642762	0.0643407	0.0642867	0.0642018	0.0641536	0.0641327	0.0641085	0.0640793	0.0640495	0.0640135	0.0639856	0.064001	0.0640625	0.0641285	0.0641775	0.0642449	0.0643788	0.064592	0.0648695	0.0651874	0.0655133	0.0658267	0.0661506	0.0665266	0.0669516	0.0673764	0.067769	0.0681321	0.0684526	0.0686879	0.0688231	0.0688945	0.068936	0.0689434	0.0689055
Capirona	C4-2	0.0665165	0.0664301	0.0663305	0.066255	0.0662596	0.0663401	0.0664237	0.0664493	0.0664166	0.0663617	0.0663299	0.0663667	0.0664823	0.0666165	0.066687	0.0666765	0.0666321	0.0665851	0.0665271	0.0664634	0.0664285	0.0664303	0.066436	0.0664321	0.0664536	0.066531	0.066649	0.0667767	0.0669058	0.0670469	0.0672201	0.0674557	0.0677676	0.0681265	0.0684914	0.0688649	0.0692769	0.0697178	0.0701366	0.0705027	0.0708225	0.0710923	0.0712885	0.0714095	0.0714806	0.0715107	0.0714915	0.0714415
Capirona	C4-3	0.067577	0.0675563	0.0675069	0.0674394	0.0673902	0.067361	0.0673198	0.0672578	0.0672024	0.0671803	0.0672073	0.0673022	0.0674617	0.0676244	0.0677104	0.0677057	0.0676665	0.0676443	0.067642	0.0676383	0.0676115	0.0675427	0.0674401	0.0673587	0.0673555	0.0674253	0.0675187	0.0676163	0.0677477	0.0679459	0.0682219	0.0685684	0.0689473	0.0692923	0.0695752	0.0698591	0.0702312	0.0706943	0.0711698	0.0715937	0.0719494	0.0722227	0.0723992	0.0725074	0.0725995	0.0726829	0.0727226	0.0727081
Capirona	C5-1	0.06282	0.0628964	0.0629713	0.0630003	0.0630001	0.0630013	0.0630174	0.063065	0.0631627	0.0632879	0.0633811	0.0634171	0.0634345	0.0634752	0.0635322	0.0635782	0.0636069	0.0636237	0.0636287	0.0636357	0.0636769	0.0637667	0.0638814	0.0639941	0.0641019	0.0642055	0.0642932	0.0643652	0.064449	0.0645731	0.0647484	0.0649857	0.0653034	0.0657045	0.0661642	0.0666495	0.0671316	0.0675785	0.0679676	0.0683107	0.0686402	0.068964	0.0692596	0.0695074	0.0696975	0.0698086	0.0698193	0.069743
Capirona	C5-2	0.0648783	0.0648179	0.0647543	0.0646995	0.0646919	0.0647212	0.0647372	0.0647433	0.0647998	0.0649083	0.0649763	0.0649452	0.0648817	0.0648858	0.0649632	0.0650482	0.0651101	0.0651726	0.0652507	0.0653269	0.0653869	0.0654356	0.0654811	0.0655327	0.0656115	0.0657378	0.0659035	0.0660713	0.0662028	0.0662933	0.066391	0.066579	0.0669114	0.0673642	0.0678603	0.068342	0.0687979	0.0692324	0.0696421	0.0700229	0.0703701	0.0706718	0.070933	0.071194	0.0714843	0.07176	0.0719256	0.0719241
Capirona	C5-3	0.0655325	0.0655115	0.0654508	0.0653717	0.0653245	0.0653219	0.0653324	0.0653454	0.0653938	0.0654904	0.0655911	0.0656526	0.0656916	0.0657564	0.0658622	0.06598	0.0660708	0.0661122	0.0661039	0.066065	0.066021	0.0659953	0.0660157	0.06611	0.0662691	0.0664325	0.0665463	0.0666295	0.066745	0.0669175	0.0671208	0.0673443	0.0676243	0.0679997	0.0684695	0.0689951	0.0695195	0.0699878	0.0703835	0.0707401	0.0710898	0.0714152	0.0716861	0.0719178	0.0721409	0.0723308	0.0724267	0.072412
Capirona	C6-1	0.0556669	0.0556848	0.0556674	0.0556057	0.0555375	0.0554885	0.0554568	0.0554541	0.0555074	0.0556041	0.0556856	0.0557239	0.0557625	0.0558514	0.0559753	0.056078	0.0561315	0.0561545	0.0561809	0.0562383	0.0563397	0.0564772	0.0566291	0.0567797	0.0569182	0.0570165	0.0570454	0.0570244	0.0570314	0.0571428	0.0573757	0.0576921	0.0580396	0.0583827	0.0587195	0.0590774	0.0594754	0.0598877	0.0602587	0.0605517	0.0607658	0.0609162	0.0610257	0.0611239	0.0612182	0.0612714	0.0612401	0.0611292
Capirona	C6-2	0.0594406	0.0593979	0.0592923	0.0591724	0.0590945	0.0590669	0.0590669	0.059091	0.0591547	0.059252	0.0593532	0.0594473	0.0595525	0.0596763	0.059789	0.0598536	0.0598669	0.059862	0.0598785	0.0599316	0.0600089	0.0601022	0.0602347	0.0604308	0.0606549	0.0608195	0.0608774	0.0608815	0.060927	0.0610664	0.061302	0.0616204	0.0619925	0.062367	0.0627133	0.063055	0.0634237	0.0637988	0.0641319	0.0644108	0.0646524	0.0648528	0.0649949	0.0650908	0.0651677	0.0652187	0.065213	0.0651426
Capirona	C6-3	0.0603039	0.0602531	0.060172	0.0600824	0.0600347	0.060042	0.0600652	0.0600796	0.0601096	0.0601728	0.0602398	0.0602827	0.0603267	0.0604116	0.0605246	0.0606107	0.0606427	0.0606507	0.0606829	0.0607556	0.0608477	0.0609381	0.061041	0.0611902	0.0613839	0.0615662	0.0616845	0.061755	0.0618453	0.0620045	0.0622345	0.0625161	0.0628345	0.0631818	0.0635604	0.063975	0.064403	0.0647898	0.0651022	0.0653671	0.0656211	0.0658445	0.0659909	0.0660657	0.0661213	0.0661776	0.0661947	0.0661278
Capirona	C7-1	0.0733783	0.0732656	0.0731055	0.0729303	0.0728288	0.0728496	0.0729539	0.0730768	0.0731852	0.0732637	0.0733046	0.0733331	0.0733933	0.0734811	0.0735302	0.0734857	0.0733579	0.073191	0.0730165	0.0728528	0.0727203	0.0726335	0.0725935	0.0725937	0.0726153	0.0726229	0.0725925	0.072547	0.0725449	0.0726353	0.0728345	0.073129	0.0734796	0.0738427	0.0742133	0.0746271	0.0750947	0.0755612	0.0759655	0.076313	0.076644	0.0769627	0.0772481	0.0775116	0.077776	0.0780135	0.0781632	0.0782083
Capirona	C7-2	0.0765635	0.0764855	0.0763788	0.0762784	0.0762584	0.0763303	0.0764196	0.0764641	0.0764725	0.0764696	0.0764519	0.0764309	0.076456	0.0765452	0.0766303	0.0766159	0.0764758	0.0762653	0.0760624	0.0759174	0.0758397	0.0758092	0.0758022	0.0758127	0.07584	0.075866	0.075868	0.0758537	0.0758629	0.075938	0.0761058	0.076373	0.0767194	0.0771064	0.0775169	0.0779723	0.0784877	0.0790291	0.0795439	0.080011	0.0804287	0.0807774	0.0810414	0.0812488	0.0814423	0.0816193	0.0817418	0.0817872
Capirona	C7-3	0.0779569	0.0779616	0.077958	0.0779362	0.0779323	0.0779622	0.0780089	0.0780721	0.0781612	0.078238	0.0782382	0.0781663	0.0781071	0.0781231	0.0781821	0.0782021	0.0781306	0.077975	0.077792	0.0776527	0.0775828	0.0775367	0.0774587	0.0773563	0.0772776	0.0772369	0.0772177	0.0772333	0.077326	0.0775117	0.077772	0.078098	0.0784885	0.0789121	0.0793269	0.0797391	0.0801903	0.0806827	0.0811665	0.0816017	0.0819857	0.0823195	0.0825975	0.0828344	0.0830571	0.0832632	0.083422	0.0835096
Capirona	C8-1	0.0503808	0.0503583	0.0504242	0.0505388	0.0506269	0.0506456	0.0506263	0.0506357	0.0506937	0.0507567	0.0507903	0.0508215	0.0508891	0.0509686	0.0509928	0.0509362	0.0508433	0.0507764	0.0507683	0.0508199	0.0509088	0.0509961	0.051054	0.0510941	0.0511558	0.0512723	0.0514549	0.0516894	0.0519301	0.0521221	0.0522572	0.052382	0.0525244	0.05265	0.0527352	0.0528441	0.0530715	0.0534216	0.0537981	0.0541115	0.0543492	0.0545432	0.0547222	0.0548984	0.0550585	0.0551626	0.0551851	0.0551547
Capirona	C8-2	0.0532725	0.0532392	0.0532115	0.0531889	0.0531794	0.0531739	0.0531607	0.0531558	0.05318	0.0532212	0.0532605	0.0533195	0.0534312	0.0535752	0.0536933	0.0537654	0.0538188	0.0538672	0.0538939	0.053897	0.0539027	0.0539258	0.0539614	0.0540159	0.0541027	0.0542072	0.0543	0.0543879	0.05451	0.0546823	0.0548847	0.0551001	0.0553245	0.055547	0.0557648	0.056008	0.0563031	0.0566166	0.0568864	0.0571073	0.0573354	0.0576046	0.0578832	0.0581137	0.0582536	0.058283	0.058224	0.0581524
Capirona	C8-3	0.0561072	0.0561058	0.0561519	0.0562053	0.0562373	0.056246	0.0562633	0.0563308	0.056441	0.056524	0.056531	0.0565061	0.0565306	0.056615	0.0567001	0.056751	0.0567902	0.0568359	0.0568704	0.0568897	0.0569328	0.0570328	0.0571651	0.0572654	0.0572909	0.0572589	0.0572394	0.0573064	0.0574793	0.0577152	0.057966	0.0582177	0.0584643	0.0586857	0.0588906	0.0591445	0.0594991	0.059911	0.0602834	0.0605786	0.0608402	0.0611142	0.0613956	0.0616465	0.0618193	0.0618681	0.0617878	0.0616431
Capirona	C9-1	0.0610491	0.0611027	0.0611495	0.0611927	0.0612281	0.0612233	0.0611591	0.0610836	0.0610744	0.0611485	0.0612542	0.0613523	0.06145	0.0615473	0.0616082	0.0616122	0.061592	0.0615949	0.0616355	0.0617037	0.0617867	0.0618669	0.0619293	0.0619879	0.0620774	0.0622049	0.0623359	0.062444	0.0625517	0.0627122	0.0629678	0.0633225	0.063733	0.0641242	0.0644438	0.0647081	0.0649763	0.0652832	0.0656184	0.0659552	0.0662705	0.0665438	0.0667725	0.0669816	0.0671878	0.0673595	0.0674438	0.0674207
Capirona	C9-2	0.0637967	0.0638533	0.0638447	0.0637636	0.0636561	0.0635678	0.0635196	0.0635316	0.0636208	0.0637643	0.0639095	0.0640289	0.0641305	0.0642133	0.0642627	0.0642895	0.0643242	0.064363	0.0643705	0.0643457	0.0643371	0.0643778	0.0644554	0.0645575	0.0646966	0.0648706	0.0650479	0.0652147	0.0653978	0.0656215	0.06588	0.0661655	0.0664849	0.0668324	0.0671845	0.0675308	0.0678755	0.0682009	0.0684728	0.0686957	0.068924	0.069202	0.0695213	0.0698391	0.0701068	0.0702803	0.0703386	0.0702995
Capirona	C9-3	0.0650125	0.0650432	0.0650808	0.0651034	0.065101	0.0650657	0.065016	0.0650088	0.0650806	0.0651989	0.0653162	0.0654404	0.0655933	0.0657277	0.0657652	0.0657109	0.0656564	0.0656696	0.0657428	0.0658461	0.0659616	0.0660651	0.0661447	0.066245	0.0664234	0.0666505	0.0668239	0.0668994	0.066945	0.0670529	0.0672579	0.0675534	0.0679217	0.0683243	0.0687121	0.0690704	0.0694171	0.0697545	0.070069	0.0703767	0.0707097	0.0710513	0.0713421	0.0715597	0.0717384	0.071899	0.0720117	0.0720388
Capirona	C10-1	0.0299361	0.0298915	0.0298621	0.0298413	0.0298206	0.0297907	0.0297512	0.0297218	0.0297259	0.0297619	0.0298072	0.0298516	0.0299069	0.0299786	0.0300454	0.0300738	0.0300457	0.0299746	0.0298999	0.0298619	0.0298758	0.0299342	0.0300283	0.0301443	0.0302383	0.0302569	0.0302088	0.0301799	0.0302421	0.0303678	0.0304754	0.0305399	0.0306174	0.0307658	0.0309795	0.0312011	0.0313728	0.0314792	0.0315631	0.0316886	0.0318668	0.0320303	0.032108	0.0321065	0.0320872	0.032082	0.0320745	0.0320533
Capirona	C10-2	0.0314973	0.0314612	0.0314174	0.0313931	0.0314052	0.0314358	0.0314558	0.0314566	0.0314376	0.0313891	0.0313202	0.0312846	0.0313389	0.0314749	0.0316191	0.0316995	0.0316921	0.0316175	0.0315223	0.0314598	0.0314598	0.0315116	0.0315884	0.031675	0.0317555	0.0318007	0.0318055	0.0318226	0.0319115	0.0320569	0.0321785	0.0322301	0.032257	0.0323441	0.0325271	0.0327604	0.0329591	0.033074	0.0331398	0.0332426	0.0334269	0.0336465	0.0338215	0.0339226	0.0339762	0.0340097	0.0340267	0.0340254
Capirona	C10-3	0.0321125	0.0320561	0.0320114	0.0319792	0.031959	0.0319435	0.0319335	0.0319481	0.0319968	0.0320526	0.0320829	0.0320987	0.03214	0.032216	0.032291	0.0323267	0.0323125	0.0322595	0.0321963	0.0321646	0.0321897	0.0322523	0.0323123	0.0323513	0.0323722	0.03238	0.0323958	0.0324646	0.032601	0.0327462	0.0328316	0.0328759	0.0329641	0.0331338	0.0333382	0.0335226	0.0336826	0.0338368	0.033992	0.0341517	0.0343176	0.0344648	0.0345554	0.0345908	0.0346169	0.03466	0.0346937	0.0346851
Capirona	C11-1	0.0424587	0.042444	0.0423865	0.042312	0.0422663	0.0422596	0.0422777	0.0423216	0.0423911	0.0424522	0.0424715	0.0424693	0.0424921	0.0425418	0.0425798	0.0425874	0.0425756	0.0425471	0.0424987	0.0424543	0.0424486	0.0424827	0.0425321	0.0425847	0.0426313	0.0426477	0.0426391	0.0426763	0.0428179	0.0430138	0.0431592	0.0432369	0.0433331	0.0435095	0.0437333	0.0439467	0.0441411	0.0443396	0.0445576	0.0448038	0.0450775	0.0453465	0.0455594	0.0456961	0.0457803	0.0458399	0.0458873	0.0459334
Capirona	C11-2	0.0444716	0.0444778	0.0444805	0.0444757	0.0444649	0.0444448	0.0444251	0.0444319	0.0444659	0.044481	0.0444449	0.0443991	0.0444112	0.0444844	0.0445618	0.0446083	0.0446326	0.0446351	0.0445939	0.044512	0.0444324	0.0443911	0.0443888	0.0444116	0.0444483	0.0444864	0.0445303	0.0446213	0.0447945	0.0450139	0.0451946	0.0453033	0.0453993	0.0455611	0.045802	0.046071	0.0463123	0.0465132	0.0467102	0.0469504	0.0472328	0.0474966	0.0476845	0.0478035	0.0479001	0.047993	0.0480624	0.0480942
Capirona	C11-3	0.0459852	0.0459216	0.0458759	0.0458741	0.0459225	0.0459713	0.0459636	0.0459124	0.0458848	0.0459165	0.0459881	0.0460731	0.0461603	0.0462316	0.0462688	0.0462813	0.0462865	0.0462663	0.0461877	0.0460657	0.045964	0.0459314	0.045968	0.0460463	0.0461294	0.0461842	0.0462168	0.0462821	0.0464154	0.0465722	0.0466862	0.0467714	0.0469101	0.0471467	0.047445	0.0477426	0.048	0.0482037	0.0483759	0.0485774	0.048845	0.0491272	0.049334	0.049448	0.0495333	0.0496345	0.0497242	0.0497605
Capirona	C12-1	0.0624143	0.0624237	0.062418	0.0623803	0.0623285	0.0622693	0.0621843	0.0620791	0.062001	0.0619841	0.0620177	0.0620835	0.0621852	0.0623196	0.0624561	0.0625669	0.0626513	0.062718	0.0627741	0.06284	0.0629381	0.0630588	0.0631689	0.06326	0.06335	0.0634383	0.0635102	0.0635943	0.0637561	0.0640161	0.0643176	0.0645976	0.0648511	0.0651053	0.0653728	0.0656539	0.0659516	0.066259	0.0665548	0.0668249	0.0670696	0.0672867	0.0674761	0.0676576	0.0678459	0.0680046	0.0680654	0.0680026
Capirona	C12-2	0.0665053	0.0664906	0.0664359	0.0663543	0.0662876	0.0662526	0.0662279	0.0661979	0.0661757	0.0661774	0.0662094	0.0662818	0.0663989	0.0665299	0.0666275	0.0666784	0.066707	0.0667369	0.0667832	0.0668705	0.0670116	0.0671734	0.06731	0.0674224	0.0675383	0.0676504	0.0677379	0.0678362	0.0680129	0.0682718	0.0685492	0.0688099	0.0690756	0.0693508	0.069599	0.0698191	0.0700768	0.0704222	0.0708213	0.0711969	0.0714993	0.0717191	0.0718765	0.0720208	0.0721969	0.0723872	0.0725145	0.072517
Capirona	C12-3	0.0675397	0.0675411	0.0674812	0.0673838	0.0673158	0.0672946	0.0672747	0.0672233	0.0671603	0.0671235	0.0671367	0.0672122	0.0673433	0.0674899	0.0676076	0.0676871	0.0677383	0.0677566	0.0677515	0.0677843	0.0679154	0.0681208	0.0683197	0.0684781	0.0686224	0.0687566	0.0688472	0.0689059	0.0690114	0.0692193	0.0694996	0.069791	0.0700749	0.0703709	0.0706955	0.071048	0.0714144	0.0717743	0.0721187	0.0724544	0.0727705	0.0730224	0.0731885	0.073323	0.0734969	0.073697	0.0738307	0.0738288
Capirona	C13-1	0.0637981	0.0637671	0.0637122	0.0636571	0.0636224	0.0635974	0.0635665	0.0635482	0.0635684	0.0636155	0.0636655	0.0637286	0.0638252	0.0639361	0.0640302	0.064115	0.0642033	0.0642574	0.0642408	0.0642058	0.0642472	0.0643737	0.0645043	0.064597	0.0646988	0.0648538	0.0650414	0.0652338	0.065447	0.0657026	0.0659888	0.0662859	0.0665887	0.0668906	0.0671871	0.0675036	0.0678754	0.0682933	0.0687052	0.0690698	0.0693691	0.0695841	0.0697126	0.0698052	0.0699198	0.0700366	0.0700734	0.069991
Capirona	C13-2	0.06639	0.0664288	0.0664089	0.0663422	0.0662715	0.0662128	0.0661577	0.0661182	0.06612	0.0661581	0.0662073	0.0662713	0.0663728	0.0664981	0.0665985	0.0666496	0.0666716	0.0666946	0.0667426	0.0668366	0.0669682	0.0670842	0.0671477	0.0672008	0.0673114	0.0674718	0.0676166	0.0677322	0.0678796	0.0681069	0.0684029	0.0687405	0.0691059	0.0694781	0.0698368	0.0701998	0.0705999	0.0710222	0.0714104	0.0717347	0.0720017	0.0722094	0.072352	0.0724662	0.0726011	0.072739	0.0728054	0.0727639
Capirona	C13-3	0.0675448	0.0675206	0.0674717	0.067422	0.0674079	0.0674266	0.0674556	0.0675003	0.0675782	0.0676721	0.0677498	0.067818	0.0679033	0.0679915	0.0680407	0.0680511	0.0680674	0.0681151	0.0681837	0.0682666	0.0683648	0.0684576	0.0685249	0.0685961	0.0687211	0.0688994	0.0690904	0.0692855	0.0695084	0.0697549	0.0700007	0.070262	0.0705789	0.0709415	0.0713051	0.0716784	0.0721191	0.0726264	0.0731074	0.0734722	0.073711	0.0738665	0.0739865	0.0741116	0.0742524	0.0743636	0.074386	0.0743171
Capirona	C14-1	0.0526976	0.0526489	0.0526016	0.0525407	0.0525059	0.0525359	0.0526183	0.0527233	0.0528448	0.0529743	0.0530722	0.0531062	0.0530961	0.0530895	0.0531082	0.0531412	0.053174	0.0532074	0.0532562	0.0533357	0.053439	0.053529	0.0535789	0.0536156	0.0536931	0.0538265	0.0539908	0.0541794	0.0544158	0.0546996	0.0549908	0.0552635	0.0555332	0.0558133	0.0560889	0.0563544	0.056639	0.0569684	0.0573251	0.0576642	0.0579458	0.058143	0.0582528	0.0583137	0.0583811	0.0584654	0.0585161	0.0584823
Capirona	C14-2	0.0553966	0.0553917	0.0553864	0.0553261	0.0552312	0.0551712	0.0551945	0.0552976	0.0554382	0.0555582	0.0556198	0.055638	0.0556625	0.0557166	0.0557731	0.0557946	0.0557753	0.0557425	0.0557423	0.0558229	0.0559981	0.0562194	0.0564108	0.0565397	0.0566283	0.0567064	0.0567925	0.0569178	0.0571181	0.0573909	0.057694	0.0579952	0.0582882	0.0585664	0.0588276	0.0591074	0.0594544	0.0598572	0.0602393	0.0605389	0.0607579	0.0609259	0.0610619	0.061183	0.0613011	0.0613928	0.0614114	0.0613507
Capirona	C14-3	0.0564396	0.0564121	0.0564208	0.0564294	0.0564348	0.056447	0.0564661	0.056503	0.056586	0.0567156	0.0568394	0.0569033	0.0569114	0.056911	0.0569315	0.0569603	0.0569715	0.0569655	0.0569776	0.0570457	0.0571652	0.0572874	0.0573745	0.0574416	0.0575232	0.0576257	0.0577494	0.0579314	0.0582116	0.0585635	0.058912	0.0592231	0.0595283	0.0598584	0.0602067	0.0605629	0.0609323	0.0613025	0.0616373	0.061921	0.062174	0.0624076	0.0626018	0.0627391	0.0628267	0.0628705	0.0628585	0.0627849
Capirona	C15-1	0.0529538	0.0529687	0.0529798	0.0529966	0.0530275	0.0530536	0.0530595	0.0530813	0.0531711	0.0533166	0.0534426	0.0534957	0.0534824	0.053427	0.0533474	0.0532762	0.0532456	0.053233	0.0531732	0.0530493	0.0529283	0.0528806	0.0529027	0.0529418	0.0529634	0.0529673	0.0529649	0.0529717	0.0530058	0.0530811	0.0532138	0.053434	0.0537585	0.0541459	0.0545103	0.0547967	0.0550232	0.0552444	0.0554999	0.0557972	0.0561161	0.0564178	0.056675	0.0568953	0.0570946	0.0572539	0.0573346	0.0573362
Capirona	C15-2	0.0560919	0.0561149	0.0560898	0.0560314	0.0559676	0.0559102	0.0558736	0.0559024	0.0560246	0.0561899	0.0563073	0.0563471	0.0563524	0.0563545	0.0563387	0.0562972	0.0562484	0.0561822	0.056053	0.0558651	0.0557172	0.0557116	0.0558398	0.0559941	0.0560778	0.0560742	0.0560262	0.0559852	0.0559858	0.0560515	0.0562069	0.0564645	0.0567972	0.0571434	0.057466	0.0577917	0.0581648	0.0585711	0.0589412	0.0592266	0.0594417	0.0596311	0.0598265	0.060032	0.060222	0.0603557	0.0604204	0.060455
Capirona	C15-3	0.0586875	0.0587338	0.0588395	0.0589449	0.0590108	0.0590315	0.0590303	0.0590476	0.0591092	0.0592003	0.0592863	0.0593476	0.0593744	0.0593514	0.0592842	0.059221	0.0592007	0.0591903	0.0591193	0.0589767	0.0588332	0.0587628	0.0587776	0.0588397	0.0589037	0.0589402	0.0589476	0.0589516	0.0589825	0.0590592	0.0592048	0.0594483	0.0597818	0.0601435	0.0604817	0.0608169	0.0611986	0.0616147	0.0619945	0.0622954	0.062541	0.0627723	0.063003	0.0632244	0.0634183	0.0635611	0.0636436	0.0636866
Capirona	C16-1	0.0776172	0.077535	0.0775344	0.0775673	0.0776034	0.0776177	0.0775992	0.0775861	0.0776372	0.0777549	0.07788	0.0779694	0.078031	0.0780682	0.0780448	0.0779256	0.0777169	0.0774532	0.0771768	0.0769376	0.07677	0.0766601	0.0765658	0.0764798	0.0764386	0.0764617	0.0765216	0.0765901	0.0766816	0.0768352	0.0770732	0.0773848	0.0777353	0.0780947	0.0784757	0.0789325	0.0794919	0.0800957	0.0806512	0.081126	0.0815516	0.0819372	0.0822365	0.0824109	0.0824824	0.0825081	0.08253	0.0825523
Capirona	C16-2	0.0812329	0.081223	0.0812046	0.0811823	0.0811893	0.0812123	0.0812052	0.0811785	0.0811998	0.0812914	0.0813931	0.0814453	0.0814499	0.0814293	0.0813807	0.0812932	0.0811645	0.0809855	0.0807523	0.0805041	0.0803032	0.0801661	0.0800611	0.0799772	0.0799448	0.0799759	0.0800438	0.0801407	0.0803023	0.0805509	0.0808606	0.0812024	0.0815797	0.0819966	0.0824338	0.082881	0.0833547	0.0838581	0.0843556	0.0848076	0.0852069	0.0855647	0.0858857	0.0861611	0.0863661	0.0864676	0.0864654	0.0864186
Capirona	C16-3	0.0831072	0.083061	0.0830126	0.0829383	0.0828772	0.0828446	0.0828204	0.0828236	0.082903	0.0830414	0.0831557	0.0832087	0.0832425	0.0832817	0.0832843	0.0832141	0.0830898	0.0829318	0.0827292	0.082489	0.082258	0.0820647	0.0818961	0.0817566	0.0816914	0.0817151	0.0817727	0.0818176	0.0818891	0.0820714	0.0823996	0.0828334	0.0833024	0.0837601	0.0842153	0.0847228	0.0853168	0.085947	0.0865107	0.0869508	0.0872924	0.0875894	0.0878753	0.0881598	0.0884206	0.0885977	0.0886413	0.0885743
Capirona	C17-1	0.0237977	0.0237817	0.0237688	0.0237625	0.0237651	0.0237584	0.023729	0.0237069	0.0237414	0.0238378	0.0239494	0.0240318	0.0240726	0.0240749	0.0240512	0.0240337	0.0240544	0.0241073	0.0241623	0.0242124	0.0242702	0.024324	0.024344	0.0243369	0.0243463	0.0243886	0.0244342	0.0244617	0.0244863	0.0245236	0.0245739	0.0246569	0.0248142	0.0250493	0.0253032	0.0255147	0.0256726	0.0257896	0.0258619	0.0258895	0.0259089	0.0259716	0.0260932	0.0262363	0.0263347	0.0263348	0.0262359	0.0260995
Capirona	C17-2	0.0254029	0.0254241	0.0254596	0.0254503	0.0253978	0.0253384	0.0253114	0.0253544	0.0254794	0.0256375	0.0257492	0.0257837	0.0257733	0.0257452	0.0256907	0.025619	0.0255891	0.0256509	0.0257822	0.0259146	0.0260025	0.0260448	0.026062	0.0260789	0.0261146	0.0261661	0.0262089	0.0262303	0.0262509	0.0263027	0.0263961	0.0265184	0.0266542	0.0267984	0.0269567	0.0271343	0.0273194	0.0274803	0.0275917	0.027663	0.0277264	0.0278025	0.0278896	0.0279723	0.0280199	0.0279936	0.0278904	0.0277728
Capirona	C17-3	0.0259744	0.0258726	0.0257887	0.0257501	0.0257587	0.0257904	0.0258198	0.0258476	0.0258937	0.0259629	0.0260331	0.0260749	0.026072	0.0260258	0.0259609	0.0259252	0.0259629	0.026076	0.0262216	0.0263445	0.0264093	0.0264118	0.026381	0.0263646	0.0263916	0.0264514	0.0265241	0.0266151	0.026738	0.0268734	0.026978	0.0270351	0.0270726	0.0271329	0.0272449	0.0274187	0.027634	0.027837	0.0279784	0.0280658	0.0281547	0.0282839	0.0284371	0.0285668	0.0286304	0.0286064	0.0285065	0.0283816
Capirona	C18-1	0.0449107	0.0449351	0.0449613	0.0449594	0.0449628	0.0450006	0.0450415	0.0450433	0.0450191	0.0450188	0.0450661	0.0451421	0.0452109	0.0452401	0.0452141	0.0451476	0.045076	0.0450286	0.0450218	0.0450724	0.0451825	0.0453052	0.0453627	0.0453215	0.0452269	0.0451478	0.0451121	0.0451139	0.0451575	0.0452663	0.0454545	0.0457083	0.0459929	0.0462708	0.0465181	0.0467329	0.0469262	0.047107	0.0472807	0.0474511	0.047615	0.0477652	0.0479101	0.0480757	0.0482681	0.0484459	0.0485529	0.0485711
Capirona	C18-2	0.0457793	0.0458521	0.0458572	0.0458026	0.0457551	0.045763	0.0458176	0.0458863	0.045945	0.0459771	0.0459815	0.0459858	0.0460183	0.0460639	0.0460827	0.0460702	0.0460566	0.0460477	0.0460171	0.0459665	0.0459456	0.0459866	0.0460576	0.0461089	0.0461306	0.0461389	0.0461354	0.0461192	0.0461234	0.046203	0.0463834	0.0466332	0.0468921	0.0471153	0.0472978	0.0474672	0.0476585	0.0478934	0.0481727	0.0484699	0.0487343	0.0489237	0.0490508	0.0491737	0.0493205	0.0494458	0.0494869	0.0494437
Capirona	C18-3	0.0459363	0.0459696	0.0459868	0.0459621	0.0459672	0.0460639	0.0462077	0.0463171	0.046398	0.0465339	0.0467722	0.0470679	0.0473172	0.0474052	0.0472618	0.046937	0.0466016	0.0464112	0.0463758	0.0464055	0.0464574	0.0465615	0.0467018	0.0467683	0.0466782	0.0464879	0.0463293	0.046268	0.0462778	0.046338	0.0464866	0.0467568	0.047107	0.0474519	0.0477432	0.0479834	0.0481747	0.0483093	0.0484217	0.0485908	0.0488433	0.0490986	0.0492697	0.0493869	0.0495488	0.0497657	0.0499327	0.0499723
Capirona	C19-1	0.0379721	0.0380327	0.0380877	0.0381015	0.0380848	0.0380709	0.03807	0.0380726	0.0380713	0.0380622	0.038044	0.0380316	0.0380505	0.0381041	0.0381638	0.038203	0.0382188	0.0382165	0.0382014	0.0381931	0.0382164	0.0382614	0.0382852	0.0382711	0.038255	0.038268	0.0382867	0.0382779	0.0382748	0.0383641	0.0385929	0.038914	0.039231	0.0394812	0.0396714	0.0398494	0.0400503	0.04027	0.040479	0.0406502	0.040773	0.0408567	0.040936	0.0410522	0.0412062	0.0413388	0.0413837	0.0413385
Capirona	C19-2	0.0393417	0.0392872	0.0392082	0.0391393	0.039127	0.0391728	0.0392253	0.0392411	0.039229	0.039229	0.0392726	0.0393696	0.0395051	0.0396359	0.0397065	0.039687	0.0395957	0.0394872	0.0394274	0.0394598	0.0395709	0.0396912	0.0397509	0.0397369	0.0396835	0.0396255	0.0395877	0.0396006	0.039689	0.039843	0.0400287	0.040225	0.0404306	0.0406402	0.0408404	0.0410252	0.0411971	0.0413575	0.041515	0.0416892	0.0418853	0.0420802	0.0422562	0.0424271	0.0425999	0.042732	0.0427696	0.0427193
Capirona	C19-3	0.0405769	0.0405256	0.0404889	0.0404621	0.0404703	0.0405269	0.0405965	0.0406328	0.0406333	0.0406349	0.0406706	0.0407423	0.0408191	0.0408586	0.0408436	0.0408001	0.0407629	0.0407347	0.0407043	0.0406912	0.0407314	0.0408183	0.0408991	0.0409361	0.0409362	0.040916	0.0408813	0.040855	0.0408864	0.0410078	0.0412021	0.0414258	0.0416483	0.0418631	0.0420847	0.0423366	0.0426229	0.0429094	0.0431539	0.0433532	0.0435342	0.0437052	0.043849	0.0439603	0.0440533	0.0441282	0.0441611	0.0441364
Capirona	C20-1	0.054965	0.0549203	0.0548941	0.0548664	0.0548428	0.0548382	0.0548629	0.0549345	0.0550654	0.0552185	0.0553179	0.0553291	0.0553015	0.0553061	0.0553555	0.0554053	0.0554168	0.0554009	0.0554115	0.0554968	0.0556459	0.0557872	0.0558628	0.0558928	0.0559393	0.0560249	0.0561314	0.0562614	0.0564439	0.0566769	0.0569215	0.0571646	0.0574357	0.0577511	0.0580888	0.0584313	0.0587857	0.0591459	0.0594811	0.059781	0.0600697	0.0603542	0.0605991	0.0607746	0.0608903	0.060962	0.060977	0.06092
Capirona	C20-2	0.0567562	0.0567754	0.056769	0.0566982	0.0565862	0.056496	0.0564714	0.0565198	0.056626	0.0567588	0.056877	0.056953	0.0569908	0.0570144	0.0570441	0.0570827	0.057118	0.0571432	0.0571782	0.0572554	0.0573727	0.0574836	0.0575503	0.0575868	0.0576289	0.0576943	0.0578	0.0579804	0.0582451	0.0585447	0.0588277	0.0591072	0.0594251	0.0597728	0.0601048	0.0604137	0.0607358	0.0610884	0.0614525	0.0618056	0.0621267	0.0623786	0.0625415	0.0626528	0.0627612	0.0628508	0.0628672	0.062809
Capirona	C20-3	0.0577867	0.0577631	0.0577614	0.0577624	0.0577609	0.0577552	0.0577403	0.0577289	0.0577495	0.0578081	0.0578803	0.0579539	0.0580491	0.0581765	0.0583009	0.0583673	0.0583536	0.0582918	0.0582499	0.0582874	0.0584057	0.0585431	0.0586395	0.0587014	0.0587812	0.0589078	0.0590697	0.0592546	0.0594624	0.0596865	0.0599215	0.0601852	0.0604922	0.0608154	0.0611181	0.0614182	0.0617675	0.062166	0.0625482	0.0628624	0.0631184	0.0633486	0.0635664	0.0637747	0.0639681	0.0641143	0.064169	0.0641255
Capirona	C21-1	0.0616564	0.0615932	0.0616017	0.0616176	0.0615993	0.0615435	0.0614691	0.0614187	0.0614415	0.0615376	0.061638	0.0616726	0.0616449	0.0616173	0.0616428	0.0617271	0.0618395	0.0619375	0.0619999	0.0620567	0.0621707	0.0623701	0.062609	0.0628094	0.0629322	0.0629995	0.0630636	0.0631664	0.0633174	0.0635057	0.0637337	0.0640285	0.0643992	0.0647988	0.0651608	0.0654691	0.0657593	0.0660598	0.0663673	0.066677	0.0669923	0.0672945	0.0675368	0.0676841	0.0677367	0.0677146	0.0676465	0.0675691
Capirona	C21-2	0.0649416	0.0648975	0.0648588	0.0647839	0.064676	0.0645535	0.0644285	0.0643368	0.0643329	0.0644225	0.0645405	0.0646245	0.0646734	0.0647146	0.0647566	0.0648	0.0648563	0.0649309	0.0650166	0.0651204	0.0652617	0.0654283	0.0655721	0.0656713	0.0657592	0.0658722	0.0660063	0.066145	0.0662988	0.0664917	0.0667352	0.0670299	0.0673678	0.067726	0.0680862	0.0684631	0.0688818	0.0693248	0.0697391	0.0700955	0.0704023	0.0706599	0.0708517	0.0709876	0.0711075	0.071225	0.0713029	0.0712972
Capirona	C21-3	0.0656645	0.0656806	0.0656519	0.0655477	0.065405	0.0652827	0.0652214	0.0652427	0.0653421	0.0654736	0.0655765	0.0656301	0.0656583	0.0656836	0.0657065	0.0657257	0.0657479	0.0657777	0.0658276	0.0659277	0.0660928	0.0662885	0.0664624	0.066598	0.0667057	0.0667889	0.0668636	0.066987	0.0672041	0.0674782	0.0677369	0.0679772	0.0682619	0.0686191	0.0690121	0.0694109	0.0698274	0.0702652	0.0706894	0.0710621	0.0713672	0.0715988	0.0717697	0.0719288	0.0721134	0.0722831	0.0723531	0.072294
Capirona	C22-1	0.0365392	0.0365486	0.0365815	0.0365963	0.0365689	0.0365079	0.0364501	0.0364457	0.0365197	0.0366307	0.0366947	0.0366681	0.0365927	0.036544	0.0365523	0.0365868	0.0366023	0.0365811	0.0365355	0.0364811	0.0364134	0.0363154	0.0361911	0.0360775	0.0360089	0.0359843	0.0359903	0.0360398	0.03616	0.0363495	0.0365711	0.0367849	0.0369634	0.0370892	0.0371701	0.0372559	0.037402	0.037614	0.0378469	0.0380564	0.0382229	0.0383359	0.0383946	0.0384298	0.0384896	0.0385894	0.0386959	0.0387654
Capirona	C22-2	0.0378013	0.0378842	0.0379804	0.0380185	0.0379925	0.0379593	0.0379713	0.0380306	0.0380974	0.0381235	0.0380866	0.0380078	0.0379318	0.0378828	0.0378467	0.0377962	0.0377243	0.0376501	0.0376004	0.0375861	0.03759	0.037582	0.0375555	0.0375353	0.03754	0.0375535	0.0375578	0.0375749	0.0376448	0.0377715	0.0379243	0.038084	0.0382556	0.0384377	0.0386178	0.0387993	0.0389988	0.0392112	0.0394084	0.0395788	0.039738	0.0398926	0.0400233	0.0401127	0.0401656	0.040191	0.0401879	0.0401605
Capirona	C22-3	0.0385399	0.0385813	0.0386204	0.0386047	0.0385335	0.0384502	0.0384057	0.0384306	0.0385166	0.0386152	0.0386728	0.0386749	0.038643	0.0385988	0.0385472	0.0384875	0.0384192	0.0383444	0.038282	0.0382639	0.0382932	0.0383233	0.0383087	0.0382588	0.038214	0.0381917	0.0381951	0.0382491	0.0383779	0.0385577	0.0387374	0.0388993	0.0390564	0.0392063	0.0393378	0.0394744	0.0396564	0.0398786	0.0400905	0.0402603	0.0403973	0.0405152	0.0406166	0.0407141	0.0408196	0.0409104	0.040948	0.040933
Capirona	C23-1	0.0535256	0.0534681	0.0534758	0.0535145	0.0535608	0.0535981	0.0536114	0.0536063	0.0536116	0.0536478	0.0537128	0.053799	0.0539033	0.0540145	0.0541137	0.0541885	0.0542325	0.0542373	0.0542135	0.0542093	0.0542736	0.0544029	0.0545527	0.0546977	0.0548439	0.0549846	0.0550929	0.0551683	0.0552536	0.0553948	0.0556108	0.0559025	0.0562577	0.0566409	0.0570104	0.0573567	0.0576961	0.0580284	0.0583359	0.0586259	0.0589337	0.0592734	0.0596114	0.0598991	0.0601049	0.060214	0.0602271	0.0601679
Capirona	C23-2	0.0557338	0.0556774	0.0556678	0.0556946	0.0557448	0.055781	0.0557676	0.0557323	0.0557491	0.0558443	0.0559673	0.0560667	0.0561472	0.0562294	0.0563023	0.0563443	0.0563544	0.0563425	0.0563223	0.0563298	0.0564082	0.0565528	0.0567055	0.0568264	0.056936	0.0570619	0.0571869	0.0572824	0.057366	0.0574932	0.0577105	0.0580333	0.0584442	0.0588918	0.0593134	0.0596828	0.060023	0.0603651	0.0607162	0.061073	0.0614347	0.0617843	0.0620824	0.0622968	0.0624241	0.0624796	0.0624892	0.0624843
Capirona	C23-3	0.0569404	0.0568817	0.0568656	0.0568923	0.0569725	0.0570918	0.057192	0.0572245	0.057207	0.0572041	0.0572652	0.0573922	0.0575478	0.0576806	0.0577571	0.0577802	0.0577723	0.0577483	0.0577228	0.0577269	0.0577851	0.0578799	0.0579711	0.0580483	0.0581342	0.0582401	0.0583554	0.0584781	0.0586221	0.0587949	0.0590029	0.0592745	0.0596349	0.0600572	0.0604754	0.0608525	0.0612051	0.0615628	0.0619391	0.0623401	0.0627617	0.0631708	0.0635207	0.0637847	0.0639483	0.0639883	0.0639075	0.0637788
Capirona	C24-1	0.103868	0.103666	0.103545	0.103489	0.10349	0.103527	0.103559	0.103572	0.103602	0.103665	0.103739	0.10382	0.103936	0.10409	0.104237	0.10434	0.104401	0.104432	0.104442	0.104477	0.104593	0.104787	0.105	0.105201	0.105407	0.105616	0.105797	0.105965	0.10619	0.10651	0.106891	0.107303	0.107766	0.108291	0.108849	0.109415	0.110004	0.110632	0.111285	0.111944	0.112584	0.113137	0.113517	0.113703	0.11375	0.113721	0.113642	0.113533
Capirona	C24-2	0.107475	0.107343	0.107298	0.107319	0.107374	0.107408	0.107369	0.107279	0.107216	0.107232	0.107318	0.10745	0.10762	0.107806	0.107976	0.10812	0.10824	0.108322	0.108363	0.108422	0.108567	0.108772	0.108946	0.109066	0.109204	0.109411	0.109661	0.109922	0.110212	0.110561	0.110976	0.111453	0.111987	0.11255	0.113107	0.113663	0.114243	0.114837	0.115414	0.115984	0.116566	0.117113	0.117539	0.117811	0.117963	0.11802	0.117982	0.117872
Capirona	C24-3	0.108492	0.108368	0.10831	0.108273	0.108259	0.108269	0.108274	0.108266	0.108282	0.108344	0.108445	0.108593	0.108801	0.109042	0.109244	0.109374	0.109449	0.109487	0.109497	0.109537	0.109677	0.109905	0.110144	0.110361	0.110592	0.110837	0.111044	0.111206	0.111402	0.111701	0.112099	0.112571	0.113117	0.113722	0.114334	0.114919	0.115482	0.116026	0.116551	0.117097	0.117707	0.118335	0.118853	0.119182	0.119352	0.119416	0.119389	0.119278
Capirona	C25-1	0.0814718	0.0813093	0.0812051	0.0811608	0.0811564	0.081147	0.0811092	0.0810892	0.0811545	0.0813033	0.0814689	0.0816049	0.0817118	0.0817874	0.0818158	0.0818111	0.0818133	0.081836	0.0818674	0.0819184	0.0820111	0.0821238	0.082214	0.0822984	0.0824421	0.0826577	0.0828833	0.0830739	0.0832506	0.0834474	0.0836783	0.0839718	0.0843687	0.0848547	0.0853498	0.0857916	0.0861874	0.0865707	0.0869549	0.087344	0.0877376	0.0881063	0.0884028	0.0886093	0.0887348	0.0887706	0.0886987	0.08854
Capirona	C25-2	0.0857666	0.0857012	0.0856342	0.0855556	0.0854888	0.0854449	0.0854209	0.0854442	0.0855527	0.0857202	0.0858631	0.0859337	0.0859603	0.0859865	0.0860255	0.0860751	0.0861263	0.0861508	0.086133	0.0861159	0.0861654	0.0862882	0.0864397	0.086606	0.0868117	0.0870448	0.0872501	0.0874128	0.0875847	0.0878112	0.0880929	0.0884322	0.0888546	0.0893598	0.0899005	0.0904273	0.0909128	0.0913339	0.0916841	0.0920099	0.0923761	0.0927818	0.093154	0.093421	0.0935482	0.0935185	0.0933477	0.0931123
Capirona	C25-3	0.0872013	0.0871232	0.0871138	0.0871291	0.0871702	0.0872289	0.087256	0.0872255	0.0871795	0.0871757	0.0872288	0.0873257	0.0874543	0.0875965	0.087726	0.0878307	0.0879073	0.0879406	0.0879298	0.0879302	0.0880109	0.0881675	0.0883312	0.0884678	0.0886061	0.0887619	0.0889089	0.0890447	0.0892205	0.0894778	0.0898079	0.0901937	0.0906363	0.0911162	0.0915833	0.0920125	0.092429	0.0928603	0.0933049	0.0937602	0.0942288	0.0946773	0.0950332	0.0952449	0.0953132	0.095262	0.0951205	0.0949314
Capirona	C26-1	0.0641612	0.0641076	0.0640657	0.0640345	0.0640339	0.0640631	0.0640961	0.0641284	0.0641893	0.0642917	0.0644065	0.064497	0.0645519	0.0645782	0.0645884	0.0645963	0.0645988	0.064571	0.0645061	0.0644494	0.0644522	0.0645039	0.0645479	0.0645628	0.0645888	0.0646743	0.0648327	0.0650465	0.0652841	0.0655184	0.0657553	0.066032	0.0663602	0.0666996	0.0670249	0.0673866	0.0678505	0.0684022	0.0689678	0.0695102	0.0700402	0.0705441	0.0709732	0.0713087	0.0715743	0.0717783	0.0718992	0.0719334
Capirona	C26-2	0.0662185	0.0661403	0.0660943	0.0660798	0.0661276	0.0662386	0.0663606	0.0664458	0.0664917	0.0665121	0.0665141	0.066515	0.0665419	0.0665975	0.0666541	0.0666876	0.0666933	0.0666722	0.0666308	0.0665918	0.0665741	0.066568	0.0665608	0.0665724	0.0666302	0.0667227	0.0668182	0.0669166	0.0670466	0.06723	0.0674888	0.0678584	0.0683375	0.0688455	0.0692949	0.0696993	0.0701505	0.0706956	0.0712959	0.0718983	0.0724814	0.0730195	0.0734697	0.0738125	0.0740599	0.0742176	0.0742859	0.0742961
Capirona	C26-3	0.0674791	0.0673944	0.0673315	0.0673251	0.0673733	0.0674295	0.0674561	0.0674743	0.0675269	0.0676107	0.0676911	0.0677618	0.0678394	0.0679122	0.0679469	0.0679383	0.0679049	0.0678463	0.0677571	0.0676726	0.067647	0.0676875	0.067756	0.0678335	0.0679363	0.0680688	0.0682091	0.0683436	0.0684841	0.0686536	0.0688841	0.0692084	0.0696164	0.0700414	0.0704305	0.0708104	0.0712418	0.0717368	0.0722665	0.0728215	0.073405	0.0739832	0.0745037	0.0749483	0.0753147	0.0755693	0.0756824	0.0756906
Capirona	C27-1	0.0722712	0.0723584	0.0724153	0.0724053	0.0723779	0.0723699	0.0723642	0.0723629	0.0724172	0.0725423	0.0726662	0.0727046	0.0726499	0.0725561	0.0724723	0.0724131	0.0723613	0.0722858	0.072182	0.0720951	0.0720682	0.07207	0.0720226	0.0719044	0.0717782	0.0717144	0.0717343	0.0718313	0.0719914	0.0721821	0.0723736	0.072587	0.0728805	0.0732807	0.0737643	0.0743051	0.0748938	0.0755094	0.0761208	0.0767234	0.0773274	0.0779067	0.0784096	0.0788213	0.0791634	0.0794364	0.0796183	0.0797218
Capirona	C27-2	0.0744648	0.0745342	0.0746512	0.0747788	0.0748973	0.0749879	0.0750376	0.0750709	0.0751288	0.0752077	0.0752635	0.0752734	0.0752463	0.0751766	0.0750488	0.0748871	0.0747406	0.074618	0.0744912	0.0743645	0.0742791	0.0742406	0.0742011	0.0741299	0.0740529	0.074012	0.0740313	0.0741249	0.0742888	0.0744857	0.0746854	0.0749222	0.0752625	0.0757217	0.0762594	0.0768449	0.0774666	0.0780869	0.0786591	0.0791928	0.0797371	0.0802934	0.0808078	0.0812532	0.0816507	0.0820061	0.0822916	0.082498
Capirona	C27-3	0.0756309	0.0756808	0.075697	0.0756983	0.0757322	0.0757899	0.0758188	0.0758128	0.0758189	0.0758539	0.0758814	0.0758779	0.0758588	0.0758294	0.07577	0.0756817	0.0755949	0.0755214	0.0754469	0.0753725	0.0753136	0.0752562	0.0751702	0.0750719	0.0750205	0.0750451	0.0751247	0.0752413	0.0753989	0.0755908	0.0758044	0.0760644	0.0764145	0.076855	0.0773466	0.0778745	0.0784541	0.0790751	0.0796997	0.0803191	0.0809512	0.081581	0.0821611	0.0826713	0.0831133	0.08345	0.0836291	0.0836749
Capirona	C28-1	0.0874611	0.0876183	0.0877407	0.0878133	0.0878682	0.0879142	0.0879326	0.0879429	0.0880021	0.0881201	0.0882335	0.088285	0.0882793	0.0882435	0.0881859	0.0881102	0.0880237	0.0879147	0.087764	0.0875888	0.0874359	0.0873221	0.0872259	0.0871391	0.0870818	0.0870594	0.0870572	0.0870883	0.0872004	0.0874234	0.0877465	0.0881526	0.0886361	0.0891842	0.0897811	0.0904315	0.091141	0.0918781	0.0926017	0.0933157	0.0940486	0.094788	0.0954879	0.0961282	0.0967052	0.0971758	0.0974859	0.0976483
Capirona	C28-2	0.090811	0.0909402	0.0910112	0.0910187	0.0910359	0.0910938	0.0911538	0.0912047	0.0912942	0.0914369	0.0915695	0.0916286	0.0916133	0.0915475	0.0914411	0.0913111	0.0911833	0.0910534	0.0908952	0.0907204	0.0905749	0.0904685	0.0903655	0.0902573	0.0901877	0.0901907	0.09026	0.0903891	0.090587	0.0908459	0.0911473	0.0915109	0.0919837	0.0925706	0.0932269	0.0939189	0.0946411	0.095378	0.0961126	0.0968685	0.0976754	0.0984901	0.0992204	0.0998297	0.100347	0.100774	0.101076	0.101252
Capirona	C28-3	0.0914737	0.0915389	0.0915944	0.0916361	0.0916827	0.091744	0.0918219	0.0919304	0.0920699	0.0921901	0.0922373	0.0922286	0.0922234	0.0922298	0.0922048	0.0921382	0.0920634	0.0919843	0.0918653	0.0917064	0.0915562	0.0914316	0.0912932	0.0911258	0.0909901	0.0909635	0.0910674	0.0912669	0.0915048	0.0917315	0.0919459	0.0922184	0.0926348	0.0932166	0.0939221	0.0947023	0.0955142	0.0963047	0.0970497	0.0977975	0.0986016	0.0994219	0.100162	0.100793	0.101353	0.101838	0.102177	0.10234
Capirona	C29-1	0.0507063	0.050862	0.0509605	0.0509855	0.0509809	0.0509853	0.0510121	0.0510734	0.0511662	0.0512401	0.0512333	0.0511538	0.051077	0.0510551	0.0510743	0.0511055	0.0511461	0.0511944	0.0512281	0.0512365	0.0512376	0.0512415	0.0512253	0.0511696	0.0510952	0.0510472	0.0510616	0.0511528	0.051309	0.0514899	0.0516569	0.0518161	0.0520111	0.0522698	0.052584	0.0529397	0.0533327	0.0537459	0.054144	0.0545056	0.0548394	0.0551621	0.0554819	0.0558007	0.0561029	0.0563423	0.0564761	0.0565174
Capirona	C29-2	0.0532352	0.0533309	0.0533841	0.0533836	0.0533573	0.0533186	0.053264	0.0532196	0.0532299	0.0532932	0.0533569	0.0533887	0.0534093	0.0534449	0.053491	0.0535343	0.0535694	0.0535828	0.0535614	0.0535246	0.0535092	0.0535119	0.0534867	0.0534149	0.0533412	0.0533263	0.0533914	0.0535179	0.0536735	0.0538338	0.0540042	0.0542209	0.0545075	0.0548383	0.055173	0.0555108	0.0558742	0.0562568	0.0566347	0.0570159	0.0574217	0.057822	0.0581515	0.0583984	0.0586199	0.058855	0.0590678	0.0591952
Capirona	C29-3	0.054124	0.0542349	0.0543298	0.0543788	0.0543982	0.0543981	0.0543737	0.0543482	0.0543636	0.0544181	0.0544634	0.0544726	0.0544679	0.054473	0.0544866	0.0545106	0.0545589	0.0546234	0.0546722	0.0546918	0.0546917	0.0546699	0.0546164	0.0545573	0.0545452	0.0546004	0.0547032	0.0548452	0.0550319	0.0552335	0.0553937	0.0555062	0.0556358	0.0558462	0.0561487	0.0565241	0.0569476	0.0573802	0.0577878	0.0581796	0.0585856	0.0589904	0.0593402	0.0596223	0.0598768	0.0601137	0.0602795	0.0603343
Capirona	C30-1	0.0421559	0.0421098	0.0421102	0.0421709	0.0422586	0.0423151	0.0423125	0.0422782	0.0422621	0.0422905	0.0423586	0.0424417	0.0424994	0.0424873	0.0424005	0.0422973	0.0422517	0.0422815	0.0423405	0.042379	0.04239	0.042397	0.0424193	0.0424573	0.042499	0.0425323	0.0425558	0.042582	0.0426313	0.042727	0.0428914	0.043128	0.0434024	0.0436593	0.0438708	0.0440581	0.0442605	0.0445019	0.0447919	0.0451305	0.045492	0.045827	0.0461018	0.0463245	0.0465137	0.0466644	0.0467616	0.0468029
Capirona	C30-2	0.0439684	0.0439872	0.0439995	0.0439738	0.0439056	0.043833	0.0438077	0.0438519	0.0439416	0.0440355	0.0441161	0.0441938	0.0442679	0.0443075	0.0442917	0.0442481	0.0442241	0.044231	0.0442426	0.0442382	0.0442252	0.0442261	0.0442655	0.0443557	0.0444693	0.0445418	0.0445339	0.0444876	0.0444922	0.0446008	0.0448021	0.0450555	0.0453205	0.0455631	0.0457781	0.0460038	0.0462807	0.046598	0.0469095	0.0471959	0.0474738	0.047747	0.0479926	0.0481993	0.0483777	0.0485258	0.0486186	0.0486428
Capirona	C30-3	0.0446971	0.0446451	0.0446392	0.0446614	0.0446793	0.0446856	0.044705	0.0447747	0.044906	0.0450563	0.0451555	0.0451699	0.0451257	0.045072	0.0450444	0.045063	0.04513	0.0452109	0.0452457	0.0452025	0.0451134	0.0450474	0.045055	0.0451365	0.0452464	0.0453246	0.0453422	0.0453298	0.0453514	0.0454487	0.0456159	0.0458213	0.0460371	0.0462541	0.0464844	0.0467512	0.0470613	0.0473947	0.0477295	0.0480634	0.0483915	0.0486824	0.0489099	0.0490949	0.0492816	0.0494731	0.0496249	0.0497004
Capirona	C31-1	0.0734807	0.0733997	0.0733415	0.0733332	0.0733851	0.0734803	0.0735957	0.0737242	0.0738577	0.0739666	0.074029	0.0740623	0.0740865	0.0740781	0.0740084	0.0739075	0.0738327	0.0737838	0.0737049	0.0735697	0.0734161	0.0732963	0.0732379	0.073248	0.0733077	0.0733698	0.0734097	0.0734724	0.0736187	0.0738363	0.0740645	0.0742974	0.0745933	0.0749798	0.0754176	0.0758726	0.0763626	0.0769093	0.0774972	0.0781001	0.0787023	0.0792744	0.0797718	0.0801795	0.0805221	0.0808178	0.081053	0.0812088
Capirona	C31-2	0.0749687	0.0750212	0.0750702	0.0750679	0.075037	0.0750354	0.0750908	0.0751985	0.0753449	0.0755055	0.075648	0.0757501	0.0757974	0.0757695	0.0756653	0.0755343	0.0754332	0.0753564	0.0752542	0.0751178	0.0749988	0.0749388	0.0749298	0.0749461	0.0749724	0.0749943	0.0750056	0.0750379	0.0751432	0.0753443	0.0756269	0.0759733	0.0763666	0.0767783	0.0771988	0.0776667	0.0782202	0.0788289	0.0794265	0.0799994	0.0805812	0.0811653	0.0816906	0.0821194	0.08247	0.0827635	0.0829895	0.0831307
Capirona	C31-3	0.0755163	0.0756074	0.0757466	0.0758808	0.0759616	0.0759687	0.0759319	0.0759283	0.0760169	0.076175	0.0763321	0.0764527	0.0765368	0.0765572	0.0764723	0.0763082	0.0761537	0.0760524	0.0759569	0.075814	0.0756461	0.0755197	0.0754727	0.0754971	0.0755596	0.075614	0.075626	0.0756146	0.0756516	0.0758082	0.0761108	0.0765398	0.077039	0.0775321	0.0779691	0.07837	0.0787963	0.0792835	0.0798283	0.0804249	0.0810655	0.0817069	0.0822858	0.0827758	0.0831928	0.0835419	0.083801	0.0839548
Capirona	C32-1	0.0650444	0.0651182	0.0651348	0.0650848	0.0650156	0.064981	0.0650031	0.0650741	0.065162	0.0652228	0.0652422	0.0652507	0.065268	0.0652542	0.0651651	0.0650335	0.0649374	0.0648933	0.0648333	0.064689	0.0644573	0.0641949	0.0639871	0.0639057	0.0639457	0.0640123	0.0640197	0.063995	0.0640421	0.0642169	0.0644913	0.0648194	0.0651773	0.0655434	0.065907	0.0663016	0.066775	0.0673188	0.0678779	0.0684287	0.0689935	0.0695736	0.0701244	0.0706113	0.0710377	0.0714021	0.0716727	0.0718194
Capirona	C32-2	0.0675802	0.0676098	0.0676192	0.0676273	0.0676532	0.0676884	0.0677243	0.0677852	0.0678917	0.0680112	0.0680951	0.0681429	0.0681728	0.0681533	0.0680368	0.0678487	0.0676714	0.0675408	0.067423	0.0672935	0.0671706	0.0670652	0.0669602	0.0668561	0.066781	0.0667409	0.0667094	0.066679	0.0666836	0.066764	0.0669478	0.0672515	0.0676593	0.0681079	0.0685435	0.0689884	0.0695017	0.07009	0.0707116	0.0713528	0.0720242	0.0726857	0.0732582	0.0737192	0.0741161	0.0744664	0.0747166	0.0748223
Capirona	C32-3	0.0687128	0.0687703	0.0688479	0.0689361	0.0690188	0.0690554	0.069025	0.0689721	0.0689642	0.0690149	0.0690902	0.0691681	0.0692426	0.0692855	0.0692589	0.0691643	0.0690313	0.0688688	0.0686682	0.068445	0.0682304	0.0680353	0.0678651	0.0677556	0.0677413	0.0678006	0.0678814	0.0679719	0.0681018	0.0682829	0.0685021	0.0687631	0.0690844	0.0694593	0.0698664	0.0703137	0.0708278	0.0714032	0.0720088	0.0726342	0.0732827	0.0739238	0.0745047	0.0750059	0.0754384	0.0757933	0.0760453	0.0762002
Capirona	C33-1	0.0833269	0.0833292	0.0833214	0.083292	0.0832586	0.0832422	0.0832538	0.0833115	0.0834262	0.0835683	0.0836925	0.0837903	0.0838637	0.0838621	0.0837189	0.0834619	0.0832156	0.0830687	0.0829932	0.0829125	0.0828021	0.0826948	0.0826254	0.0825956	0.0825764	0.0825374	0.082491	0.0825033	0.0826364	0.0828899	0.0832232	0.0836116	0.0840464	0.0845065	0.0849837	0.08552	0.0861584	0.0868639	0.0875494	0.0881801	0.0887996	0.0894504	0.0901178	0.0907515	0.0912928	0.0916816	0.0918887	0.091951
Capirona	C33-2	0.0848817	0.0849362	0.0850136	0.0850694	0.0850927	0.0851055	0.0851498	0.0852689	0.085456	0.0856313	0.0857139	0.0857014	0.0856384	0.0855372	0.0853899	0.0852322	0.0851168	0.0850268	0.084887	0.0846667	0.0844165	0.0842057	0.0840767	0.084051	0.0841148	0.0841954	0.084217	0.084197	0.0842404	0.0844325	0.0847773	0.0852293	0.0857343	0.0862433	0.0867453	0.0872914	0.0879378	0.0886625	0.0893881	0.0900791	0.0907615	0.0914467	0.0920965	0.0926713	0.0931591	0.0935467	0.0938113	0.0939498
Capirona	C33-3	0.085736	0.0856983	0.0857036	0.0857474	0.0858098	0.0858602	0.0858933	0.0859477	0.0860524	0.0861742	0.0862586	0.0862993	0.0863151	0.0862841	0.0861686	0.0859895	0.085809	0.0856446	0.0854664	0.0852775	0.0851315	0.08506	0.0850348	0.0850086	0.0849564	0.0848802	0.0848178	0.0848434	0.0850085	0.0852879	0.0856212	0.0859939	0.0864334	0.0869452	0.0875074	0.0881129	0.0887602	0.0894198	0.0900683	0.0907405	0.0914826	0.0922619	0.0929859	0.0936026	0.0941179	0.0945247	0.0947904	0.0949134
Capirona	C34-1	0.080545	0.0804924	0.0804008	0.0803089	0.0802738	0.0803005	0.0803391	0.0803609	0.0803958	0.0804851	0.0806322	0.0808023	0.0809332	0.0809578	0.0808628	0.0807258	0.0806433	0.080625	0.0805987	0.0805154	0.0803983	0.0802954	0.0802355	0.0802357	0.0802946	0.0803708	0.0804183	0.0804564	0.0805636	0.0807922	0.0811248	0.081517	0.0819434	0.0823936	0.0828667	0.0833799	0.0839539	0.0845819	0.0852404	0.0859227	0.086631	0.0873424	0.0880158	0.0886234	0.0891407	0.0895251	0.0897502	0.0898476
Capirona	C34-2	0.0829751	0.0829288	0.0828379	0.0827506	0.0827281	0.0827734	0.0828343	0.0828777	0.0829238	0.0830028	0.0831111	0.0832153	0.0832704	0.0832459	0.0831664	0.0831103	0.0831256	0.0831606	0.0831243	0.0830012	0.0828624	0.0827751	0.082752	0.0827771	0.0828293	0.082886	0.0829515	0.0830727	0.0832826	0.0835457	0.0838088	0.084084	0.0844271	0.0848531	0.0853399	0.0858967	0.0865589	0.0873164	0.0881111	0.0889047	0.0896869	0.0904204	0.0910495	0.0915723	0.0920351	0.0924444	0.0927458	0.0928966
Capirona	C34-3	0.0838969	0.083838	0.0838026	0.0837839	0.0837569	0.0836865	0.0835775	0.0835101	0.0835709	0.0837495	0.0839477	0.0840841	0.0841402	0.0841197	0.0840347	0.0839298	0.083856	0.0838131	0.083768	0.0837229	0.0837078	0.0837142	0.0837002	0.0836639	0.0836502	0.0836826	0.0837494	0.0838563	0.0840315	0.0842799	0.0845901	0.0849809	0.0854759	0.0860388	0.0866029	0.0871646	0.0877802	0.0884679	0.0891847	0.0899016	0.0906269	0.0913421	0.0919881	0.0925369	0.0930156	0.0934382	0.0937727	0.0939861
Capirona	C35-1	0.0523783	0.0523882	0.052448	0.0525199	0.0525521	0.052529	0.0524886	0.0524866	0.0525418	0.0526265	0.0527087	0.0527837	0.052853	0.0528969	0.052894	0.0528537	0.0528041	0.0527574	0.0527097	0.0526605	0.0526108	0.052553	0.0524875	0.05244	0.0524388	0.0524841	0.0525559	0.0526424	0.0527432	0.0528664	0.0530394	0.0532964	0.0536311	0.0539867	0.0543205	0.0546504	0.0550058	0.0553691	0.0557121	0.0560608	0.0564609	0.0568907	0.0572691	0.0575513	0.0577627	0.0579345	0.0580553	0.0581007
Capirona	C35-2	0.0550416	0.0550581	0.0551166	0.0551755	0.0552	0.0551828	0.0551527	0.0551626	0.0552417	0.05536	0.0554576	0.0555061	0.0555177	0.0555068	0.0554794	0.0554557	0.055463	0.0554967	0.0555134	0.0554713	0.0553634	0.0552237	0.0551188	0.0551148	0.0552163	0.0553491	0.0554339	0.0554738	0.0555414	0.0556926	0.0559265	0.0562129	0.0565164	0.0568007	0.0570546	0.057314	0.057626	0.0579942	0.0583915	0.0588138	0.0592743	0.0597464	0.0601629	0.0604841	0.0607282	0.0609248	0.0610702	0.0611388
Capirona	C35-3	0.0563167	0.0563224	0.0563366	0.0563363	0.0562999	0.0562304	0.0561608	0.0561383	0.056189	0.056297	0.0564252	0.0565471	0.0566434	0.0566871	0.056666	0.0566126	0.0565739	0.0565546	0.0565188	0.0564446	0.0563505	0.0562696	0.0562263	0.0562336	0.0562836	0.056344	0.0563897	0.0564394	0.0565358	0.0566958	0.0569034	0.0571434	0.0574121	0.0577049	0.0580207	0.0583708	0.0587544	0.0591386	0.0594977	0.0598618	0.0602842	0.0607612	0.061221	0.0615953	0.0618652	0.0620396	0.0621292	0.0621516
Capirona	C36-1	0.0783936	0.078428	0.0784252	0.0783977	0.0784156	0.0784985	0.0785778	0.0785897	0.078547	0.0784998	0.0784799	0.0784984	0.0785454	0.0785731	0.0785248	0.0783982	0.0782378	0.0780609	0.077843	0.0775903	0.0773726	0.077256	0.0772353	0.0772498	0.0772441	0.0772061	0.0771753	0.0772163	0.0773576	0.0775682	0.0778174	0.078133	0.0785527	0.0790472	0.0795519	0.0800597	0.0806118	0.0812052	0.0817809	0.0823083	0.0828133	0.0833098	0.0837739	0.0841998	0.0846165	0.0850253	0.0853704	0.0855932
Capirona	C36-2	0.0800575	0.0800647	0.0800559	0.0800588	0.0801156	0.0802293	0.0803551	0.0804453	0.0804733	0.0804346	0.0803632	0.0803251	0.080349	0.0803806	0.0803464	0.0802395	0.0800972	0.07993	0.0797321	0.0795333	0.0793726	0.0792404	0.0791098	0.0790008	0.0789489	0.0789354	0.0789214	0.0789274	0.0790038	0.0791473	0.0793313	0.0795955	0.080008	0.0805442	0.0810999	0.0816344	0.0822079	0.0828601	0.083534	0.0841497	0.0846847	0.0851558	0.0855873	0.0860219	0.0864958	0.0869725	0.0873497	0.0875595
Capirona	C36-3	0.0807281	0.0807742	0.080753	0.0806944	0.0806782	0.0807222	0.0807718	0.0807978	0.080836	0.0809158	0.0810075	0.0810595	0.0810509	0.080996	0.0809253	0.0808632	0.0807962	0.0806729	0.0804643	0.0802142	0.079994	0.079824	0.079676	0.0795361	0.079423	0.0793593	0.0793647	0.0794618	0.0796488	0.0798865	0.0801525	0.0804805	0.0808988	0.0813643	0.0818214	0.0823023	0.0828902	0.0835865	0.0842868	0.0848985	0.085426	0.0859279	0.0864447	0.0869771	0.0874887	0.0879169	0.0882156	0.0883881
Capirona	C37-1	0.0525487	0.0525811	0.0526287	0.052683	0.052767	0.0528695	0.0529333	0.0529334	0.0529187	0.0529485	0.0530259	0.0531162	0.0531975	0.0532667	0.0533258	0.0533811	0.0534369	0.0534754	0.0534685	0.0534189	0.0533694	0.0533642	0.0534182	0.0535191	0.0536328	0.0537163	0.0537571	0.0537961	0.0538798	0.0540077	0.0541682	0.0544015	0.05476	0.0552138	0.0556632	0.0560592	0.0564481	0.0568798	0.0573342	0.0577634	0.0581537	0.0585116	0.0588327	0.0591208	0.0594001	0.0596749	0.0599045	0.0600467
Capirona	C37-2	0.05393	0.0539482	0.0539632	0.0539944	0.0540811	0.0542159	0.0543334	0.0543866	0.054396	0.0544062	0.0544313	0.0544671	0.0545204	0.0545999	0.0546978	0.0547986	0.0548872	0.054942	0.0549443	0.0549034	0.0548519	0.0548121	0.0547943	0.0548223	0.054923	0.0550812	0.0552399	0.0553592	0.0554551	0.0555776	0.0557747	0.0560693	0.05644	0.0568264	0.0571867	0.0575454	0.0579491	0.0583862	0.0587995	0.0591745	0.0595605	0.0599904	0.0604281	0.0608129	0.0611182	0.0613454	0.0614944	0.0615624
Capirona	C37-3	0.0546107	0.054659	0.0547208	0.0547653	0.0547932	0.0548029	0.0547855	0.0547599	0.0547711	0.0548432	0.0549566	0.0550706	0.0551525	0.0551977	0.0552462	0.0553558	0.0555233	0.0556566	0.0556661	0.05557	0.0554664	0.0554215	0.0554333	0.0554892	0.055596	0.0557494	0.0559223	0.0560905	0.0562432	0.0563766	0.0565147	0.0567176	0.057022	0.0573905	0.0577683	0.058172	0.0586606	0.0592235	0.0597655	0.0602126	0.0605798	0.0609188	0.0612519	0.0615716	0.0618622	0.0620984	0.0622536	0.0623264
Capirona	C38-1	0.0630826	0.0631286	0.0631097	0.0630845	0.063156	0.0633225	0.0634651	0.0634912	0.0634254	0.0633503	0.0633184	0.063342	0.0634146	0.063514	0.0636077	0.0636691	0.0636748	0.0635997	0.063449	0.06328	0.0631551	0.0630843	0.0630461	0.0630412	0.0630819	0.0631543	0.0632429	0.0633707	0.0635591	0.0637743	0.0639789	0.0642089	0.064528	0.0649208	0.065312	0.0656859	0.0660995	0.0665705	0.0670307	0.0674155	0.0677327	0.0680194	0.0682911	0.0685564	0.068826	0.0690796	0.0692647	0.0693499
Capirona	C38-2	0.0646202	0.0646717	0.0646599	0.064626	0.0646453	0.0647279	0.0648135	0.06486	0.0648825	0.064903	0.0649161	0.0649188	0.064928	0.064952	0.0649772	0.0649904	0.064986	0.0649472	0.0648556	0.064729	0.064622	0.0645816	0.06461	0.064666	0.0646925	0.0646664	0.0646376	0.0646922	0.0648527	0.0650564	0.06526	0.0655152	0.0658833	0.0663242	0.0667447	0.0671287	0.0675368	0.0679885	0.0684283	0.0688144	0.0691682	0.0695182	0.0698581	0.0701769	0.0704753	0.0707302	0.0708925	0.0709399
Capirona	C38-3	0.0651273	0.0651541	0.0651682	0.0651888	0.0652625	0.0653879	0.0654989	0.0655424	0.0655302	0.0655027	0.0654799	0.065463	0.0654538	0.0654596	0.0654988	0.0655935	0.0657243	0.0658077	0.0657674	0.0656233	0.0654665	0.065355	0.065287	0.0652667	0.065325	0.0654622	0.0656289	0.0657832	0.0659236	0.066058	0.0661976	0.0663864	0.0666758	0.067053	0.0674476	0.0678285	0.0682361	0.0686957	0.0691596	0.0695712	0.0699427	0.0703245	0.0707269	0.0711073	0.0714148	0.0716205	0.0717221	0.0717402
Capirona	C39-1	0.043961	0.0439954	0.0439932	0.0439886	0.0440366	0.0441232	0.0441737	0.0441547	0.0441149	0.0441128	0.0441509	0.0441965	0.0442319	0.0442635	0.0443031	0.0443491	0.0443714	0.0443225	0.044189	0.0440229	0.0438945	0.0438237	0.0437898	0.0437871	0.0438307	0.043917	0.044027	0.0441585	0.0443127	0.0444615	0.0445805	0.0447035	0.0448856	0.0451177	0.0453395	0.0455407	0.045787	0.0461239	0.0465087	0.046862	0.0471472	0.0473748	0.0475694	0.0477599	0.0479705	0.048195	0.0483961	0.0485429
Capirona	C39-2	0.0458287	0.0457867	0.0456897	0.0456182	0.0456502	0.0457788	0.0459281	0.0460363	0.0460931	0.0461133	0.0461125	0.0461036	0.0460892	0.0460613	0.0460268	0.0460138	0.0460295	0.0460366	0.0460004	0.0459389	0.0458954	0.045883	0.0458917	0.0459236	0.0459784	0.0460304	0.0460624	0.0461033	0.0461871	0.0463006	0.0464203	0.0465753	0.0468119	0.0471103	0.0474019	0.0476629	0.0479335	0.0482436	0.0485757	0.0489054	0.0492278	0.0495347	0.0498108	0.0500614	0.0503033	0.0505209	0.0506705	0.0507327
Capirona	C39-3	0.046695	0.0466768	0.0466284	0.0465904	0.0466304	0.0467458	0.0468578	0.046896	0.0468565	0.0467856	0.0467419	0.0467657	0.0468473	0.0469293	0.0469641	0.0469573	0.0469324	0.0468844	0.0468045	0.0467266	0.0466989	0.0467245	0.046768	0.0468065	0.046834	0.0468395	0.0468288	0.0468498	0.0469432	0.0470868	0.0472372	0.0474064	0.0476368	0.0479201	0.0482093	0.0485026	0.0488454	0.0492432	0.049639	0.0499861	0.0502868	0.0505465	0.0507527	0.0509198	0.0510977	0.0513053	0.051497	0.0516208
Capirona	C40-1	0.0641612	0.0641961	0.0641964	0.0641932	0.0642529	0.0643555	0.0644035	0.0643562	0.0642807	0.0642614	0.0643166	0.0644116	0.064503	0.0645618	0.0645952	0.0646438	0.0647211	0.0647739	0.0647482	0.0646739	0.0646354	0.0646767	0.064786	0.0649434	0.0651193	0.0652534	0.0653181	0.0653842	0.065547	0.0658022	0.0660766	0.0663645	0.0667337	0.0671974	0.0676822	0.0681439	0.0686244	0.0691568	0.0696935	0.0701718	0.070595	0.0710054	0.0714202	0.0718271	0.0722042	0.0725158	0.072722	0.0728139
Capirona	C40-2	0.0671874	0.0671402	0.0670861	0.0670636	0.0671011	0.0671617	0.0671869	0.0671769	0.0671731	0.0671837	0.067185	0.0671813	0.0672077	0.0672788	0.0673787	0.0674902	0.0675957	0.0676654	0.067686	0.0676866	0.0677032	0.0677417	0.0678044	0.0679135	0.0680658	0.068211	0.0683262	0.0684648	0.0686735	0.0689172	0.0691546	0.0694341	0.0698245	0.0702916	0.0707435	0.0711742	0.0716619	0.0722341	0.0728292	0.073395	0.0739352	0.0744431	0.0748735	0.075209	0.0754891	0.0757503	0.0759836	0.0761582
Capirona	C40-3	0.0671874	0.0671402	0.0670861	0.0670636	0.0671011	0.0671617	0.0671869	0.0671769	0.0671731	0.0671837	0.067185	0.0671813	0.0672077	0.0672788	0.0673787	0.0674902	0.0675957	0.0676654	0.067686	0.0676866	0.0677032	0.0677417	0.0678044	0.0679135	0.0680658	0.068211	0.0683262	0.0684648	0.0686735	0.0689172	0.0691546	0.0694341	0.0698245	0.0702916	0.0707435	0.0711742	0.0716619	0.0722341	0.0728292	0.073395	0.0739352	0.0744431	0.0748735	0.075209	0.0754891	0.0757503	0.0759836	0.0761582
Capirona	C41-1	0.0733265	0.0733775	0.0733837	0.073358	0.0733563	0.0734107	0.0735016	0.073599	0.0736895	0.0737634	0.0738111	0.0738357	0.0738357	0.0737819	0.0736481	0.073456	0.0732567	0.0730788	0.0729315	0.0728353	0.0727983	0.0727745	0.0727027	0.0725886	0.0725043	0.0725069	0.072597	0.0727461	0.0729218	0.0730984	0.0732843	0.0735322	0.0738784	0.0742922	0.0747265	0.0751917	0.0757239	0.0763047	0.0768808	0.0774449	0.0780248	0.0786035	0.079125	0.0795776	0.0799911	0.0803515	0.0806007	0.0807294
Capirona	C41-2	0.0762754	0.0762583	0.0762299	0.0761937	0.0761772	0.076201	0.0762648	0.076366	0.0764963	0.076619	0.0766892	0.0766976	0.0766638	0.0765981	0.0765067	0.0764106	0.076315	0.0761797	0.0759751	0.0757508	0.0755911	0.0755125	0.0754625	0.0754083	0.0753678	0.0753603	0.0753893	0.075471	0.0756193	0.0758093	0.0760117	0.0762556	0.0765956	0.0770257	0.0774946	0.0779988	0.0785873	0.0792668	0.0799709	0.0806381	0.0812612	0.081847	0.0823842	0.0828632	0.083272	0.0835722	0.0837363	0.0838098
Capirona	C41-3	0.0780146	0.0780342	0.0780528	0.0780487	0.0780453	0.0780829	0.0781793	0.0783193	0.0784599	0.0785564	0.0786091	0.078662	0.0787255	0.0787388	0.0786496	0.0784891	0.0783127	0.0781129	0.0778663	0.0776286	0.0774892	0.0774402	0.0773803	0.0772586	0.0771377	0.0770989	0.0771545	0.0772741	0.07744	0.077655	0.0779309	0.0782821	0.0787034	0.0791605	0.0796347	0.0801564	0.0807505	0.0813742	0.0819623	0.082517	0.0830913	0.0836994	0.0843032	0.0848681	0.0853637	0.0857294	0.0859179	0.0859719
Capirona	C42-1	0.0646322	0.0645647	0.0644932	0.0644066	0.064338	0.0643338	0.0643989	0.0644956	0.0645812	0.0646342	0.0646625	0.0646916	0.0647325	0.0647619	0.0647516	0.0647053	0.0646435	0.0645694	0.0644784	0.0643906	0.0643388	0.0643315	0.0643551	0.0643968	0.0644413	0.0644658	0.064476	0.0645232	0.0646502	0.0648436	0.0650778	0.0653703	0.0657419	0.0661514	0.0665333	0.0668815	0.0672362	0.0676059	0.0679672	0.0683306	0.0687375	0.06919	0.06964	0.0700442	0.0703797	0.0706162	0.0707395	0.0707947
Capirona	C42-2	0.0667566	0.0667249	0.0666841	0.066653	0.0666609	0.0667088	0.0667762	0.0668569	0.0669451	0.0670073	0.0670175	0.067004	0.0670079	0.0670167	0.0669906	0.0669328	0.0668743	0.0668092	0.0667124	0.066603	0.0665231	0.0664663	0.0663995	0.0663475	0.0663753	0.0664843	0.0666024	0.0666881	0.0667777	0.0669174	0.0671111	0.0673512	0.0676448	0.0679926	0.0683878	0.0688381	0.0693461	0.0698695	0.0703501	0.070783	0.0712093	0.071647	0.0720773	0.0724827	0.072841	0.0730996	0.073226	0.0732721
Capirona	C42-3	0.0676528	0.067569	0.0674601	0.0673604	0.0673272	0.0673774	0.0674754	0.067582	0.0676755	0.067733	0.0677393	0.0677122	0.0676784	0.0676374	0.067586	0.0675534	0.0675598	0.067565	0.0675211	0.0674558	0.0674344	0.0674553	0.0674561	0.0674188	0.0673928	0.0674093	0.0674453	0.0674852	0.0675581	0.0677021	0.0679357	0.068262	0.0686531	0.069041	0.0693786	0.0697032	0.0700869	0.0705414	0.0710254	0.0715247	0.0720511	0.0725775	0.0730468	0.0734394	0.0737631	0.073993	0.0741019	0.0741359
Capirona	C43-1	0.0550902	0.0550773	0.0551011	0.0551219	0.0551171	0.0551008	0.0551106	0.0551801	0.0553098	0.0554562	0.0555604	0.0555969	0.0555894	0.0555772	0.0555768	0.0555715	0.0555286	0.0554288	0.0552928	0.0551765	0.0551255	0.055135	0.0551652	0.0551927	0.0552331	0.0553164	0.0554501	0.0556055	0.0557353	0.0558173	0.0558887	0.0560199	0.0562465	0.0565442	0.0568794	0.0572514	0.0576656	0.0580957	0.0585066	0.0588964	0.0592809	0.0596559	0.0600055	0.0603268	0.0606101	0.0608202	0.0609394	0.0610056
Capirona	C43-2	0.0574357	0.0573985	0.057334	0.0572584	0.0572262	0.05727	0.057363	0.057452	0.057506	0.0575263	0.0575324	0.0575494	0.0575908	0.0576445	0.0576834	0.0576885	0.0576526	0.0575756	0.0574809	0.057422	0.0574386	0.057505	0.0575545	0.0575562	0.0575401	0.0575435	0.0575681	0.0575986	0.0576415	0.0577347	0.0579281	0.0582473	0.0586575	0.0590724	0.0594258	0.0597306	0.0600461	0.0604031	0.0607916	0.0612057	0.0616502	0.062102	0.0625126	0.0628547	0.0631328	0.063345	0.0634754	0.063527
Capirona	C43-3	0.0583339	0.0583158	0.058282	0.0582383	0.0582256	0.0582587	0.0582984	0.0583071	0.0582943	0.058293	0.0583231	0.0583905	0.0584858	0.0585722	0.0586034	0.0585717	0.0585128	0.0584579	0.0584082	0.0583562	0.0583041	0.058258	0.0582306	0.0582417	0.0582884	0.0583296	0.0583361	0.0583448	0.0584219	0.0585862	0.0588132	0.0590967	0.0594473	0.0598405	0.0602325	0.0606248	0.0610505	0.0614956	0.0619009	0.0622572	0.0626286	0.0630575	0.0635012	0.0638855	0.0641702	0.0643444	0.0644133	0.0644163
Capirona	C44-1	0.0380646	0.0380314	0.0379827	0.0379214	0.0378969	0.0379514	0.0380532	0.0381201	0.0381065	0.0380432	0.0379927	0.0379863	0.0380077	0.0380231	0.0380149	0.0379839	0.0379302	0.0378498	0.0377571	0.037694	0.0376909	0.0377244	0.0377365	0.0377011	0.0376497	0.0376249	0.0376278	0.0376293	0.037624	0.0376534	0.0377675	0.0379675	0.0382017	0.0384245	0.038647	0.0389069	0.0391963	0.0394566	0.0396556	0.0398351	0.0400545	0.040318	0.0405864	0.0408333	0.0410464	0.0411962	0.0412553	0.0412422
Capirona	C44-2	0.0397326	0.0396706	0.039628	0.0395983	0.039586	0.0396046	0.0396658	0.0397661	0.039874	0.0399359	0.0399162	0.0398302	0.0397266	0.0396433	0.0395861	0.0395364	0.0394652	0.0393576	0.0392415	0.0391808	0.0392151	0.0393131	0.0393999	0.0394253	0.0393921	0.0393326	0.0392829	0.039273	0.0393199	0.0394274	0.039596	0.0398181	0.0400604	0.0402767	0.0404559	0.040637	0.0408568	0.0411073	0.0413636	0.0416285	0.0419182	0.0422225	0.0425089	0.0427497	0.0429218	0.0430071	0.0430287	0.0430568
Capirona	C44-3	0.0406065	0.0404737	0.0403689	0.0403156	0.0403224	0.0403896	0.0404916	0.0405747	0.0405923	0.040542	0.0404673	0.0404219	0.0404297	0.0404727	0.0405099	0.0405015	0.0404233	0.040281	0.0401256	0.0400348	0.0400513	0.0401355	0.0401972	0.0401818	0.040115	0.0400638	0.0400706	0.0401285	0.0402071	0.0402942	0.0404122	0.0405892	0.0408194	0.0410638	0.0412969	0.0415287	0.0417703	0.0420069	0.042232	0.0424806	0.0427861	0.0431151	0.0433877	0.0435633	0.0436678	0.043741	0.0437978	0.0438432
Capirona	C45-1	0.0758554	0.0758843	0.0758668	0.0757923	0.0757237	0.0757233	0.0757893	0.0758755	0.0759415	0.0759756	0.0760026	0.0760741	0.0762176	0.0763863	0.0764901	0.0764853	0.0764075	0.0763264	0.076301	0.0763664	0.0765145	0.0766812	0.0767969	0.0768574	0.0769191	0.0770301	0.0772011	0.0774258	0.0776856	0.0779467	0.0782029	0.0785081	0.0789171	0.0794088	0.0799215	0.0804454	0.0810176	0.0816389	0.0822659	0.0828818	0.0835039	0.0841183	0.0846721	0.0851367	0.0855138	0.0857817	0.0859074	0.0859131
Capirona	C45-2	0.0795073	0.0795056	0.0794775	0.079446	0.0794618	0.0795288	0.0796023	0.0796581	0.0797094	0.0797613	0.0798062	0.0798603	0.0799499	0.0800597	0.0801472	0.0802032	0.0802502	0.0802906	0.0803164	0.0803619	0.0804779	0.0806522	0.0808143	0.0809256	0.0810075	0.0810861	0.0811746	0.0813071	0.0815212	0.0818023	0.0821043	0.0824283	0.0828212	0.0833007	0.0838453	0.0844527	0.0851329	0.0858455	0.0865189	0.0871425	0.0877701	0.0884201	0.0890408	0.0895799	0.0900153	0.0903092	0.0904152	0.0903553
Capirona	C45-3	0.0814922	0.0815121	0.0814867	0.0814382	0.0814291	0.0814734	0.081533	0.0815924	0.0816691	0.0817561	0.0818238	0.0818809	0.0819676	0.082086	0.0821996	0.0822973	0.0823951	0.0824788	0.0825192	0.082548	0.0826407	0.0828068	0.082963	0.0830407	0.0830665	0.0831186	0.0832491	0.0834616	0.0837239	0.0839963	0.0842836	0.0846532	0.0851616	0.0857817	0.0864447	0.0871249	0.0878231	0.0884971	0.0890905	0.0896225	0.09017	0.0907625	0.0913573	0.0919075	0.0923775	0.0927051	0.0928391	0.0928214
Capirona	C46-1	0.0741291	0.0741487	0.0741756	0.074167	0.0741654	0.0742128	0.074298	0.0744012	0.07452	0.0746337	0.0747003	0.074715	0.0747171	0.074722	0.0746982	0.074633	0.0745692	0.0745539	0.0745872	0.0746443	0.074711	0.0747873	0.0748823	0.0750122	0.0751709	0.0753127	0.075408	0.0755028	0.0756728	0.0759281	0.0762241	0.0765538	0.0769551	0.0774259	0.0779117	0.0783911	0.0789004	0.0794496	0.0799876	0.0804803	0.0809601	0.0814549	0.0819217	0.0822905	0.082542	0.0827091	0.0828326	0.0829313
Capirona	C46-2	0.0760409	0.0760952	0.0761367	0.0761242	0.0760867	0.0760713	0.076098	0.0761688	0.076277	0.0763972	0.0764991	0.0765795	0.0766517	0.0767057	0.0767149	0.0766843	0.0766552	0.076659	0.0766939	0.0767456	0.0767993	0.076843	0.07689	0.0769888	0.0771713	0.0774045	0.0776351	0.0778635	0.0781228	0.0784033	0.0786641	0.0789141	0.0792139	0.0795921	0.0800201	0.080478	0.0809858	0.0815508	0.082136	0.0827029	0.0832452	0.0837608	0.0842299	0.0846351	0.0849741	0.0852411	0.0854239	0.0855161
Capirona	C46-3	0.0768506	0.0768892	0.0769195	0.0769162	0.0769388	0.0770142	0.0770989	0.0771727	0.0772729	0.0774075	0.077518	0.0775668	0.0775894	0.0776213	0.0776425	0.0776338	0.0776288	0.0776627	0.0777161	0.0777496	0.0777589	0.0777642	0.0777793	0.0778203	0.0779118	0.0780603	0.0782485	0.0784686	0.078729	0.0790228	0.0793312	0.079665	0.0800594	0.0805192	0.0810147	0.0815372	0.0821102	0.082733	0.0833607	0.0839517	0.0844908	0.084963	0.0853552	0.0856942	0.086025	0.0863371	0.0865585	0.0866336
Capirona	C47-1	0.0725417	0.0725472	0.0725475	0.0725229	0.0725187	0.0725731	0.0726708	0.07278	0.072883	0.0729584	0.0729823	0.0729686	0.0729678	0.0730041	0.0730438	0.0730464	0.0730159	0.0729891	0.0729942	0.073034	0.0730915	0.0731471	0.0732044	0.0732924	0.0734282	0.073592	0.0737617	0.0739482	0.0741649	0.0743897	0.0746004	0.0748261	0.0751175	0.0754861	0.075915	0.0764064	0.0769648	0.0775517	0.0781179	0.0786648	0.0792169	0.0797453	0.080185	0.0805225	0.0807985	0.0810272	0.0811774	0.0812297
Capirona	C47-2	0.0744232	0.0744792	0.0745428	0.0745945	0.0746736	0.0747907	0.0748963	0.0749556	0.0749944	0.0750394	0.075069	0.0750603	0.0750367	0.0750341	0.0750512	0.0750639	0.0750627	0.0750528	0.075042	0.0750439	0.0750702	0.0751115	0.0751493	0.0751911	0.0752615	0.0753634	0.0754861	0.0756515	0.0759004	0.0762292	0.0765852	0.0769346	0.077289	0.0776622	0.0780561	0.0784974	0.079031	0.0796519	0.0802905	0.0808847	0.0814216	0.0818959	0.0822822	0.0825799	0.0828385	0.0830983	0.083333	0.0834722
Capirona	C47-3	0.0752664	0.0752751	0.0753051	0.0753257	0.0753613	0.0754161	0.0754633	0.0755084	0.0755876	0.0756924	0.0757626	0.0757726	0.0757629	0.0757672	0.0757696	0.0757572	0.0757606	0.0758056	0.0758658	0.0758955	0.0758857	0.0758667	0.0758791	0.0759529	0.076088	0.0762487	0.0764067	0.0765886	0.0768455	0.0771789	0.0775369	0.0778871	0.0782465	0.0786371	0.0790598	0.0795214	0.0800401	0.0806105	0.0811985	0.0817778	0.082336	0.0828413	0.0832526	0.0835736	0.0838531	0.0841186	0.0843413	0.0844707
Capirona	C48-1	0.0458766	0.0459274	0.0459964	0.0460579	0.0461297	0.0462211	0.0463083	0.0463783	0.0464488	0.0465228	0.0465659	0.0465494	0.0464858	0.0464041	0.0463196	0.0462427	0.0461844	0.0461409	0.0460915	0.0460227	0.0459391	0.0458526	0.0457807	0.0457452	0.0457487	0.0457665	0.0457879	0.0458452	0.0459658	0.0461201	0.0462622	0.0464013	0.0465807	0.0468028	0.0470336	0.0472708	0.0475429	0.0478461	0.048145	0.0484401	0.0487693	0.0491292	0.0494563	0.049706	0.0498962	0.0500515	0.0501569	0.050191
Capirona	C48-2	0.0478397	0.0478846	0.0478926	0.0478806	0.0479268	0.048058	0.0482053	0.048294	0.0483305	0.0483726	0.0484498	0.0485385	0.0485941	0.0485869	0.0485207	0.0484307	0.0483525	0.0482933	0.0482382	0.0481739	0.0480922	0.0479888	0.0478793	0.0477998	0.047768	0.0477692	0.0478037	0.047913	0.0481156	0.0483496	0.0485315	0.0486554	0.0487817	0.0489455	0.049139	0.0493697	0.0496703	0.0500392	0.0504243	0.0507782	0.0510937	0.0513779	0.0516309	0.0518562	0.0520561	0.0522129	0.0523047	0.0523343
Capirona	C48-3	0.048416	0.0485101	0.0485738	0.0486033	0.0486388	0.0486868	0.0487207	0.0487466	0.0488051	0.048906	0.0490112	0.0490872	0.0491309	0.0491408	0.0491045	0.0490234	0.0489187	0.048811	0.0487157	0.0486454	0.0485915	0.0485247	0.0484455	0.0484069	0.0484461	0.0485255	0.0485902	0.0486534	0.0487629	0.0489084	0.0490331	0.0491294	0.0492522	0.0494426	0.0497015	0.0500331	0.0504467	0.0509033	0.0513223	0.0516592	0.0519328	0.0521682	0.0523616	0.0525118	0.0526374	0.0527493	0.0528413	0.0529093
Capirona	C49-1	0.0751941	0.0752245	0.0752267	0.0751997	0.0751671	0.0751346	0.0751033	0.0751043	0.0751696	0.0752814	0.0753944	0.0754884	0.0755564	0.0755672	0.0754989	0.0753918	0.075311	0.0752675	0.0752267	0.0751753	0.0751279	0.0750857	0.0750468	0.0750367	0.0750693	0.0751046	0.0751116	0.0751482	0.0753027	0.0755729	0.0758784	0.0761791	0.0764987	0.076847	0.0772083	0.0776077	0.0781018	0.0786875	0.0792936	0.0798741	0.08044	0.0809863	0.0814675	0.0818656	0.082211	0.0825145	0.08274	0.0828631
Capirona	C49-2	0.0773438	0.0773091	0.0772926	0.0772795	0.0772797	0.0772991	0.0773349	0.0773961	0.0774887	0.0775869	0.0776582	0.0777011	0.0777214	0.0776962	0.0776143	0.077525	0.077487	0.0774849	0.0774555	0.0773797	0.0772898	0.0772058	0.0771319	0.0770969	0.0771301	0.0772095	0.0773044	0.0774526	0.0777159	0.0780703	0.0784166	0.0787031	0.0789643	0.0792464	0.0795717	0.0799746	0.0804911	0.0811013	0.081743	0.0823872	0.0830376	0.08366	0.0841905	0.0846194	0.0849903	0.0853105	0.0855318	0.0856293
Capirona	C49-3	0.0779727	0.0779601	0.0779925	0.0780498	0.0781321	0.0782156	0.0782603	0.0782671	0.0782768	0.078309	0.0783499	0.0783922	0.0784376	0.0784663	0.0784549	0.0784201	0.0783949	0.078371	0.0783134	0.0782252	0.0781467	0.078101	0.0780867	0.0781067	0.0781508	0.0781723	0.0781526	0.0781719	0.0783382	0.0786489	0.0789924	0.0792899	0.079571	0.0799053	0.0803282	0.0808413	0.0814249	0.082032	0.0826164	0.0831805	0.0837583	0.0843541	0.084938	0.0854881	0.0859839	0.0863721	0.0865998	0.0866792
Capirona	C50-1	0.0809473	0.0810054	0.0810389	0.081041	0.0810687	0.0811403	0.0812119	0.0812602	0.0813168	0.0814112	0.0815336	0.0816537	0.0817259	0.0816914	0.0815437	0.0813757	0.0812878	0.0812562	0.081164	0.0809572	0.0806959	0.0804594	0.0802791	0.0801617	0.0800945	0.0800273	0.0799295	0.0798709	0.0799598	0.0801941	0.0804586	0.0806862	0.0809322	0.0812706	0.0817016	0.0821966	0.0827601	0.0834055	0.0841202	0.0848864	0.0856881	0.0864761	0.0871795	0.0877708	0.088274	0.088698	0.0890159	0.0892159
Capirona	C50-2	0.08378	0.0838293	0.0838084	0.0837682	0.0837989	0.0839059	0.0840189	0.0841106	0.0842238	0.084379	0.0845355	0.0846486	0.0846979	0.084667	0.084565	0.084459	0.0844064	0.0843624	0.0842299	0.083996	0.0837465	0.0835533	0.0834243	0.0833527	0.0833322	0.0833244	0.0832973	0.0832977	0.0834073	0.0836267	0.083883	0.0841487	0.0844676	0.0848647	0.0853178	0.0858301	0.086445	0.0871694	0.0879545	0.088766	0.0896007	0.0904213	0.0911531	0.0917665	0.0922976	0.0927695	0.0931562	0.0934286
Capirona	C50-3	0.0840004	0.0841609	0.0843376	0.0844844	0.084613	0.0847277	0.0848037	0.0848474	0.0849097	0.0850218	0.0851658	0.0853058	0.0853965	0.0853828	0.0852565	0.0850939	0.0849686	0.0848508	0.0846662	0.0844253	0.0842088	0.0840494	0.0839213	0.0838235	0.0837776	0.0837591	0.0837384	0.0837771	0.0839692	0.0842858	0.0845917	0.08483	0.0850857	0.0854496	0.085924	0.0864841	0.0871365	0.0878801	0.088681	0.0895143	0.0903653	0.0911797	0.0918881	0.0924911	0.093044	0.0935507	0.0939506	0.0942125
[truncated: 2,803 more columns]
