# Supplementary material for: Classification of Amazonian fast-growing tree species and wood chemical determination by FTIR and multivariate analysis (PLS-DA, PLS)
Source: Sci Rep. 2023 May 15;13:7827. doi: 10.1038/s41598-023-35107-6 (PMC10185498; doi:10.1038/s41598-023-35107-6)
Supplement: Supplementary file 5 — Supplementary Table S4. [file 41598_2023_35107_MOESM5_ESM.xlsx]

## Sheet: Table S4
Table S4. Cellulose model determination of latent variables by Jaggness statical value for Bolaina, Capirona, and Pashaco.
Region	Latent variable	RMSEC	BM	R2	J	RVM	BM+RVM
3700-850 cm-1	1	5.1913	1	0.687968	0	0	1
	2	3.974	0.575795	0.817144	1.8011	0.00626744	0.582062
	3	3.6613	0.466825	0.844787	5.6859	0.0197857	0.48661
	4	3.2403	0.320114	0.87843	9.7942	0.0340817	0.354196
	5	3.0328	0.247805	0.893502	18.8197	0.0654885	0.313293
	6	2.7459	0.147825	0.912696	27.3193	0.0950652	0.242891
	7	2.5621	0.0837747	0.923994	57.2022	0.199051	0.282826
	8	2.4951	0.0604265	0.927916	117.806	0.409941	0.470367
	9	2.4005	0.0274603	0.93328	155.233	0.540178	0.567638
	10	2.3217	0	0.937591	287.374	1	1
1800-850 cm-1	1	5.1922	1	0.687853	0	0	1
	2	4.0145	0.572662	0.813398	26.567	0.0207752	0.593437
	3	3.4121	0.354077	0.865194	75.2976	0.0588822	0.412959
	4	3.0622	0.227113	0.891431	237.965	0.186087	0.4132
	5	2.8702	0.157444	0.904614	335.838	0.262623	0.420067
	6	2.7506	0.114046	0.912398	401.915	0.314294	0.428341
	7	2.6812	0.0888639	0.916765	463.69	0.362602	0.451466
	8	2.6125	0.0639356	0.920976	548.836	0.429186	0.493121
	9	2.5377	0.0367938	0.925432	750.4	0.586807	0.623601
	10	2.4363	0	0.931275	1278.78	1	1
BM: bias masure. RVM: regression vector measure. RMSEC: root mean squared error of calibration. R2: coefficient of determination. J: Jaggedness.
