# Supplementary material for: Classification of Amazonian fast-growing tree species and wood chemical determination by FTIR and multivariate analysis (PLS-DA, PLS)
Source: Sci Rep. 2023 May 15;13:7827. doi: 10.1038/s41598-023-35107-6 (PMC10185498; doi:10.1038/s41598-023-35107-6)
Supplement: Supplementary file 6 — Supplementary Table S5. [file 41598_2023_35107_MOESM6_ESM.xlsx]

## Sheet: Table S5
Table S5. Hemicellulose model determination of latent variables by Jaggness statical value for Bolaina, Capirona, and Pashaco.
Region	Latent variable	RMSEC	BM	R2	J	RVM	BM+RVM
3700-850 cm-1	1	3.4993	1	0.4221	0	0	1
	2	2.9689	0.769371	0.584007	1582.64	0.0213211	0.790692
	3	2.5611	0.592051	0.690436	2714.79	0.0365731	0.628625
	4	2.463	0.549396	0.7137	6003.42	0.080877	0.630273
	5	2.1233	0.401687	0.787221	7579.48	0.102109	0.503796
	6	1.8663	0.289938	0.835611	15625.1	0.210498	0.500436
	7	1.686	0.21154	0.865842	24957.9	0.336228	0.547768
	8	1.5646	0.158753	0.884462	37013.4	0.498638	0.657391
	9	1.4257	0.0983564	0.904075	52530.9	0.707687	0.806043
	10	1.1995	0	0.932089	74229.1	1	1
1800-850 cm-1	1	3.4942	1	0.423779	0	0	1
	2	2.9679	0.753709	0.584291	1393.01	0.0404094	0.794118
	3	2.5818	0.573026	0.685411	2299.93	0.0667182	0.639745
	4	2.4827	0.526651	0.70909	4413.69	0.128036	0.654686
	5	2.1437	0.36801	0.783122	5340.94	0.154934	0.522944
	6	1.8976	0.252843	0.830051	10476.8	0.303917	0.55676
	7	1.7321	0.175394	0.858411	16001.4	0.464179	0.639573
	8	1.6513	0.137582	0.87131	21698.4	0.629442	0.767024
	9	1.5671	0.0981796	0.884102	26786	0.777027	0.875206
	10	1.3573	0	0.913055	34472.4	1	1
BM: bias masure. RVM: regression vector measure. RMSEC: root mean squared error of calibration. R2: coefficient of determination. J: Jaggedness.
