# Supplementary material for: Classification of Amazonian fast-growing tree species and wood chemical determination by FTIR and multivariate analysis (PLS-DA, PLS)
Source: Sci Rep. 2023 May 15;13:7827. doi: 10.1038/s41598-023-35107-6 (PMC10185498; doi:10.1038/s41598-023-35107-6)
Supplement: Supplementary file 7 — Supplementary Table S6. [file 41598_2023_35107_MOESM7_ESM.xlsx]

## Sheet: Table S6
Table S6. Lignin model determination of latent variables by Jaggness statical value for Bolaina, Capirona, and Pashaco.
Region	Latent variable	RMSEC	BM	R2	J	RVM	BM+RVM
3700-850 cm-1	1	1.6031	1	0.35354	0	0	1
	2	1.4044	0.827712	0.503863	28122.8	0.032145	0.859857
	3	1.076	0.542964	0.708751	90611.7	0.103571	0.646535
	4	1.0118	0.487297	0.742466	234662	0.268225	0.755522
	5	0.9354	0.421053	0.779913	265379	0.303335	0.724387
	6	0.7795	0.285875	0.847149	323033	0.369235	0.65511
	7	0.6972	0.214515	0.877719	515926	0.589716	0.80423
	8	0.6091	0.138125	0.906686	627896	0.7177	0.855825
	9	0.5373	0.0758692	0.927374	752386	0.859995	0.935865
	10	0.4498	0	0.949112	874872	1	1
1800-850 cm-1	1	1.6144	1	0.344394	0	0	1
	2	1.472	0.854783	0.454951	19412	0.0373813	0.892164
	3	1.1744	0.551295	0.653017	43546.8	0.0838572	0.635152
	4	1.0906	0.465837	0.700772	128537	0.247521	0.713358
	5	1.021	0.39486	0.737742	152226	0.293138	0.687998
	6	0.9256	0.297573	0.784468	177795	0.342376	0.639949
	7	0.8275	0.197532	0.827755	246314	0.474322	0.671854
	8	0.7287	0.0967775	0.866421	346119	0.666515	0.763292
	9	0.6796	0.0467061	0.883829	457330	0.880672	0.927378
	10	0.6338	0	0.898942	519297	1	1
BM: bias masure. RVM: regression vector measure. RMSEC: root mean squared error of calibration. R2: coefficient of determination. J: Jaggedness.
